# Supplementary material for: Taxonomic notes on the Chinese species of the genus Broscosoma Rosenhauer, 1846 (Coleoptera, Carabidae, Broscinae), with description of seven new species
Source: Zookeys. 2026 Jul 21;1285:207–37. doi: 10.3897/zookeys.1285.190753 (PMC13416810; doi:10.3897/zookeys.1285.190753)
Supplement: XML Treatment for Broscosoma chaoshan [file zookeys.1285.190753-treatment1.xml]

<!DOCTYPE tp:taxon-treatment
  PUBLIC "-//TaxonX//DTD Taxonomic Treatment Publishing DTD v0 20100105//EN" "tax-treatment-NSO.dtd">
<tp:taxon-treatment xmlns:tp="http://www.plazi.org/taxpub"><tp:treatment-meta><kwd-group><label>Taxon classification</label><kwd>
              <named-content content-type="kingdom">Animalia</named-content>
            </kwd><kwd>
              <named-content content-type="order">Coleoptera</named-content>
            </kwd><kwd>
              <named-content content-type="family">Carabidae</named-content>
            </kwd></kwd-group><mixed-citation publication-type="journal"><person-group><name><surname>Jiang</surname><given-names>Ri-Xin</given-names></name><name><surname>Chen</surname><given-names>Jia-Heng</given-names></name><name><surname>Li</surname><given-names>Zi-Zhong</given-names></name><name><surname>Chen</surname><given-names>Xiang-Sheng</given-names></name></person-group><article-title>Taxonomic notes on the Chinese species of the genus <italic><tp:taxon-name><tp:taxon-name-part taxon-name-part-type="genus" reg="Broscosoma">Broscosoma</tp:taxon-name-part></tp:taxon-name></italic> Rosenhauer, 1846 (<tp:taxon-name><tp:taxon-name-part taxon-name-part-type="order" reg="Coleoptera">Coleoptera</tp:taxon-name-part></tp:taxon-name>, <tp:taxon-name><tp:taxon-name-part taxon-name-part-type="family" reg="Carabidae">Carabidae</tp:taxon-name-part></tp:taxon-name>, <tp:taxon-name><tp:taxon-name-part taxon-name-part-type="subfamily" reg="Broscinae">Broscinae</tp:taxon-name-part></tp:taxon-name>), with description of seven new species</article-title><source>Zookeys</source><day>21</day><month>07</month><year>2026</year><volume>1285</volume><fpage>207</fpage><lpage>237</lpage><pub-id pub-id-type="doi">10.3897/zookeys.1285.190753</pub-id></mixed-citation></tp:treatment-meta><tp:nomenclature><tp:taxon-name><object-id xmlns:xlink="http://www.w3.org/1999/xlink" content-type="arpha" xlink:type="simple">D0E5FA4F-3C03-5298-82CE-D5AFE336E086</object-id>
                		<tp:taxon-name-part taxon-name-part-type="genus" reg="Broscosoma">Broscosoma</tp:taxon-name-part> <tp:taxon-name-part taxon-name-part-type="species" reg="chaoshan">chaoshan</tp:taxon-name-part>
                	
                		<object-id xmlns:xlink="http://www.w3.org/1999/xlink" content-type="zoobank" xlink:type="simple">https://zoobank.org/39CEB8D1-6B1A-4CFF-986C-B353230F3217</object-id>
                	</tp:taxon-name><tp:taxon-status xmlns:xlink="http://www.w3.org/1999/xlink" xlink:type="simple">sp. nov.</tp:taxon-status><xref ref-type="fig" rid="F1">Figs 1</xref><xref ref-type="fig" rid="F2">, 2</xref><xref ref-type="fig" rid="F16">, 16 C</xref></tp:nomenclature><tp:treatment-sec sec-type="Common name"><title>Common name.</title><p>潮汕珠步甲.</p></tp:treatment-sec><tp:treatment-sec sec-type="Type material"><title>Type material</title><p>(1 ♂, 2 ♀♀): <bold><italic>Holotype</italic></bold>: China: • ♂, labeled ‘China: Guangdong Province (广东省), Chaozhou City (潮州市), Chaoan District (潮安区), Fenghuang Town (凤凰镇), Fenghuangshan Mts (凤凰山), H: 1300 m, 02.VI.2024’ (<abbrev xmlns:xlink="http://www.w3.org/1999/xlink" content-type="institution" xlink:title="Institute of Entomology, Guizhou University, Guiyang, China" xlink:type="simple">GUGC</abbrev>). <bold><italic>Paratypes</italic></bold>: • 2 ♀♀, labeled ‘China: Guangdong Province (广东省), Chaozhou City (潮州市), Chaoan District (潮安区), Fenghuangshan Mts (凤凰山), H: 1000 m, 11.X.2020, Huan-Tong Chen &amp; Xu-Tong Lin leg.’ (<abbrev xmlns:xlink="http://www.w3.org/1999/xlink" content-type="institution" xlink:title="Forest Entomology Laboratory, Beijing Forestry University, Beijing, China" xlink:type="simple">CBFU</abbrev>).</p></tp:treatment-sec><tp:treatment-sec sec-type="Diagnosis"><title>Diagnosis.</title><p>Size small to medium-sized, body pyriform; dorsal surface shiny, without metallic luster, dark brown to black; legs, labrum, palpi and antennae reddish brown. Pronotum with basal portion smooth. Elytra with eight distinct striae, all of them strongly incised and coarsely punctate; shoulders markedly rounded. Aedeagus with apical 1/3 strongly narrowed, with apex nearly truncated; apical part of left paramere nearly straight, tip with several short setae.</p></tp:treatment-sec><tp:treatment-sec sec-type="Description"><title>Description.</title><p><bold>Male. <italic>Body</italic></bold> (Fig. <xref ref-type="fig" rid="F1">1A</xref>) pyriform; dorsal surface dark brown to black, much shiny, without metallic luster; legs, labrum, palpi and antennae reddish brown.</p><fig id="F1" position="float" orientation="portrait"><object-id xmlns:xlink="http://www.w3.org/1999/xlink" content-type="doi" xlink:type="simple">10.3897/zookeys.1285.190753.figure1</object-id><object-id xmlns:xlink="http://www.w3.org/1999/xlink" content-type="arpha" xlink:type="simple">64BFBF34-E585-575E-BD52-7069D58ACDA5</object-id><label>Figure 1.</label><caption><p><bold>A</bold>. Dorsal habitus of <italic><tp:taxon-name><tp:taxon-name-part taxon-name-part-type="genus" reg="Broscosoma">Broscosoma</tp:taxon-name-part> <tp:taxon-name-part taxon-name-part-type="species" reg="chaoshan">chaoshan</tp:taxon-name-part></tp:taxon-name></italic> sp. nov., male; <bold>B</bold>. Ditto, head and pronotum, dorsal view. Scale bars: 2 mm (<bold>A</bold>); 1 mm (<bold>B</bold>). Red dots: setigerous punctures.</p></caption><graphic xmlns:xlink="http://www.w3.org/1999/xlink" xlink:href="zookeys-1285-207_article-190753__-g001.jpg" id="oo_1721727.jpg" position="float" orientation="portrait" xlink:type="simple"><uri content-type="original_file" xlink:type="simple">https://binary.pensoft.net/fig/1721727</uri></graphic></fig><p><bold><italic>Head</italic></bold> (Fig. <xref ref-type="fig" rid="F1">1B</xref>) finely convex; dorsal surface shiny and smooth, without micro-punctures; labrum nearly rectangular, with six setae and weakly concave at apical margin; frontal grooves irregular and impunctate; apical margin of clypeus slightly convex with one seta on each side; eyes large, nearly hemispherical; tempora very shortly and weakly swollen.</p><p><bold><italic>Pronotum</italic></bold> (Fig. <xref ref-type="fig" rid="F1">1B</xref>) globose, distinctly convex, approximately as long as wide, with maximum width slightly anterior to the middle, equally constricted at anterior and posterior margins; dorsal surface without micro-punctures; median longitudinal impression and anterior transverse impression shallow but distinct; one mid-lateral seta present at anterior middle of pronotum on each side, basal-lateral seta absent; basal portion smooth, without punctures or rugoses.</p><p><bold><italic>Elytra</italic></bold> (Fig. <xref ref-type="fig" rid="F2">2A</xref>) ovoid, strongly convex; shoulders extremely narrow and rounded; each elytron with eight distinct striae, all striae deeply incised and coarsely punctate; one parascutellar seta present at base of stria 2, discal setae absent, umbilicate series comprised of one humeral, one preapical and two apical pores.</p><fig id="F2" position="float" orientation="portrait"><object-id xmlns:xlink="http://www.w3.org/1999/xlink" content-type="doi" xlink:type="simple">10.3897/zookeys.1285.190753.figure2</object-id><object-id xmlns:xlink="http://www.w3.org/1999/xlink" content-type="arpha" xlink:type="simple">86B52DFA-2F4A-504B-A9AE-00CC85D47BC9</object-id><label>Figure 2.</label><caption><p>Diagnostic features of <italic><tp:taxon-name><tp:taxon-name-part taxon-name-part-type="genus" reg="Broscosoma">Broscosoma</tp:taxon-name-part> <tp:taxon-name-part taxon-name-part-type="species" reg="chaoshan">chaoshan</tp:taxon-name-part></tp:taxon-name></italic> sp. nov., male. <bold>A</bold>. Elytra, oblique right lateral view; <bold>B</bold>. Median lobe of aedeagus, lateral view; <bold>C</bold>. Ditto, ventral view; <bold>D</bold>. Right paramere; <bold>E</bold>. Left paramere. Scale bars: 1 mm (<bold>A</bold>); 0.5 mm (<bold>B–E</bold>). Features in red: sut, elytral suture; s1–s8, elytral striae 1–8. Red dots: setigerous punctures.</p></caption><graphic xmlns:xlink="http://www.w3.org/1999/xlink" xlink:href="zookeys-1285-207_article-190753__-g002.jpg" id="oo_1721728.jpg" position="float" orientation="portrait" xlink:type="simple"><uri content-type="original_file" xlink:type="simple">https://binary.pensoft.net/fig/1721728</uri></graphic></fig><p><bold><italic>Legs</italic></bold> simple, glabrous, only tibial apex with a few thin setae, protarsomeres 1–4 with adhesive setae ventrally.</p><p><bold><italic>Median lobe of aedeagus</italic></bold> (Fig. <xref ref-type="fig" rid="F2">2B, C</xref>) simple, apical 1/3 strongly narrowed, ended in a nearly truncate tip in lateral view, slender and weakly curved in ventral view. Left paramere (Fig. <xref ref-type="fig" rid="F2">2E</xref>) expanded at middle, apical part nearly straight, with several short setae at tip; right paramere (Fig. <xref ref-type="fig" rid="F2">2D</xref>) slender, curved, with dense long setae along apico-anterior margin.</p><p><bold>Female</bold>: externally similar to the male, protarsomeres 1–4 without adhesive setae ventrally.</p></tp:treatment-sec><tp:treatment-sec sec-type="Measurements"><title>Measurements</title><p><bold>(mm)</bold>. Males: <abbrev xmlns:xlink="http://www.w3.org/1999/xlink" xlink:title="length of body" xlink:type="simple">BL</abbrev> 7.41; <abbrev xmlns:xlink="http://www.w3.org/1999/xlink" xlink:title="length of head" xlink:type="simple">HL</abbrev> 1.17, <abbrev xmlns:xlink="http://www.w3.org/1999/xlink" xlink:title="width of head" xlink:type="simple">HW</abbrev> 1.56; <abbrev xmlns:xlink="http://www.w3.org/1999/xlink" xlink:title="length of pronotum" xlink:type="simple">PL</abbrev> 2.16, <abbrev xmlns:xlink="http://www.w3.org/1999/xlink" xlink:title="maximum width of pronotum" xlink:type="simple">PW</abbrev> 2.18; <abbrev xmlns:xlink="http://www.w3.org/1999/xlink" xlink:title="length of elytra" xlink:type="simple">EL</abbrev> 4.08, <abbrev xmlns:xlink="http://www.w3.org/1999/xlink" xlink:title="maximum width of elytra" xlink:type="simple">EW</abbrev> 3.05. Females: <abbrev xmlns:xlink="http://www.w3.org/1999/xlink" xlink:title="length of body" xlink:type="simple">BL</abbrev> 7.87–8.02; <abbrev xmlns:xlink="http://www.w3.org/1999/xlink" xlink:title="length of head" xlink:type="simple">HL</abbrev> 1.28–1.40, <abbrev xmlns:xlink="http://www.w3.org/1999/xlink" xlink:title="width of head" xlink:type="simple">HW</abbrev> 1.53–1.61; <abbrev xmlns:xlink="http://www.w3.org/1999/xlink" xlink:title="length of pronotum" xlink:type="simple">PL</abbrev> 2.49–2.59, <abbrev xmlns:xlink="http://www.w3.org/1999/xlink" xlink:title="maximum width of pronotum" xlink:type="simple">PW</abbrev> 2.22–2.28; <abbrev xmlns:xlink="http://www.w3.org/1999/xlink" xlink:title="length of elytra" xlink:type="simple">EL</abbrev> 4.00–4.13, <abbrev xmlns:xlink="http://www.w3.org/1999/xlink" xlink:title="maximum width of elytra" xlink:type="simple">EW</abbrev> 3.09–3.10.</p></tp:treatment-sec><tp:treatment-sec sec-type="Comparison"><title>Comparison.</title><p>Members of the new species are most similar to those of <italic><tp:taxon-name><tp:taxon-name-part taxon-name-part-type="genus" reg="Broscosoma">B.</tp:taxon-name-part> <tp:taxon-name-part taxon-name-part-type="species" reg="zhengyuandongi">zhengyuandongi</tp:taxon-name-part></tp:taxon-name></italic>, <italic><tp:taxon-name><tp:taxon-name-part taxon-name-part-type="genus" reg="Broscosoma">B.</tp:taxon-name-part> <tp:taxon-name-part taxon-name-part-type="species" reg="jiangyuxini">jiangyuxini</tp:taxon-name-part></tp:taxon-name></italic> sp. nov. and <italic><tp:taxon-name><tp:taxon-name-part taxon-name-part-type="genus" reg="Broscosoma">B.</tp:taxon-name-part> <tp:taxon-name-part taxon-name-part-type="species" reg="zhouhanpingi">zhouhanpingi</tp:taxon-name-part></tp:taxon-name></italic> sp. nov. Members of these four species differ from those of other species in the combination of following characters: 1) small-sized and pyriform body; 2) dorsal surface without metallic luster; 3) each elytron with eight distinct striae, all striae distinctly incised. Among these species, members of <italic><tp:taxon-name><tp:taxon-name-part taxon-name-part-type="genus" reg="Broscosoma">B.</tp:taxon-name-part> <tp:taxon-name-part taxon-name-part-type="species" reg="chaoshan">chaoshan</tp:taxon-name-part></tp:taxon-name></italic> sp. nov. are most similar to those of <italic><tp:taxon-name><tp:taxon-name-part taxon-name-part-type="genus" reg="Broscosoma">B.</tp:taxon-name-part> <tp:taxon-name-part taxon-name-part-type="species" reg="zhengyuandongi">zhengyuandongi</tp:taxon-name-part></tp:taxon-name></italic>, and distinctly differ from those of the latter two species in having: 1) pronotal base smooth (vs faintly wrinkled in <italic><tp:taxon-name><tp:taxon-name-part taxon-name-part-type="genus" reg="Broscosoma">B.</tp:taxon-name-part> <tp:taxon-name-part taxon-name-part-type="species" reg="jiangyuxini">jiangyuxini</tp:taxon-name-part></tp:taxon-name></italic> sp. nov., sparsely and finely punctate in <italic><tp:taxon-name><tp:taxon-name-part taxon-name-part-type="genus" reg="Broscosoma">B.</tp:taxon-name-part> <tp:taxon-name-part taxon-name-part-type="species" reg="zhouhanpingi">zhouhanpingi</tp:taxon-name-part></tp:taxon-name></italic> sp. nov.); 2) elytral striae quite deeply incised and coarsely punctate (vs striae less incised and finely punctate in the latter two); 3) the different form of aedeagus.</p><p><italic><tp:taxon-name><tp:taxon-name-part taxon-name-part-type="genus" reg="Broscosoma">Broscosoma</tp:taxon-name-part> <tp:taxon-name-part taxon-name-part-type="species" reg="chaoshan">chaoshan</tp:taxon-name-part></tp:taxon-name></italic> sp. nov. members can be readily distinguished from <italic><tp:taxon-name><tp:taxon-name-part taxon-name-part-type="genus" reg="Broscosoma">B.</tp:taxon-name-part> <tp:taxon-name-part taxon-name-part-type="species" reg="zhengyuandongi">zhengyuandongi</tp:taxon-name-part></tp:taxon-name></italic> members by the following characters: 1) eyes larger, nearly hemispherical (vs eyes medium-sized in <italic><tp:taxon-name><tp:taxon-name-part taxon-name-part-type="genus" reg="Broscosoma">B.</tp:taxon-name-part> <tp:taxon-name-part taxon-name-part-type="species" reg="zhengyuandongi">zhengyuandongi</tp:taxon-name-part></tp:taxon-name></italic>); 2) tempora very shortly and faintly swollen (vs tempora short but distinctly swollen behind eyes); 3) median lobe of aedeagus with apical 1/3 strongly narrowed, ended in a nearly truncate tip (vs ended in a widely rounded tip in <italic><tp:taxon-name><tp:taxon-name-part taxon-name-part-type="genus" reg="Broscosoma">B.</tp:taxon-name-part> <tp:taxon-name-part taxon-name-part-type="species" reg="zhengyuandongi">zhengyuandongi</tp:taxon-name-part></tp:taxon-name></italic>); 4) apical part of left paramere nearly straight, with several short setae at tip (vs apical part of left paramere distinctly curved, without setae at tip).</p></tp:treatment-sec><tp:treatment-sec sec-type="Distribution"><title>Distribution.</title><p>China: only known from the type locality, Mts. Fenghuangshan in the eastern part of Guangdong Province.</p></tp:treatment-sec><tp:treatment-sec sec-type="Biological notes"><title>Biological notes.</title><p>All specimens were collected on the relatively low area of a damp cliff at night (Fig. <xref ref-type="fig" rid="F16">16C</xref>).</p></tp:treatment-sec><tp:treatment-sec sec-type="Etymology"><title>Etymology.</title><p>The specific name <italic>chaoshan</italic> is a cultural and geographical region in the eastern part of Guangdong Province, China, typically referring to the three cities of Shantou, Chaozhou (the type locality of this new species), and Jieyang. The name is treated as a noun in apposition.</p></tp:treatment-sec><tp:treatment-sec><!--Section generated to contain objects referenced in tp:taxon-treatment.--><fig id="F16" position="float" orientation="portrait"><object-id xmlns:xlink="http://www.w3.org/1999/xlink" content-type="doi" xlink:type="simple">10.3897/zookeys.1285.190753.figure16</object-id><object-id xmlns:xlink="http://www.w3.org/1999/xlink" content-type="arpha" xlink:type="simple">F4357F15-E5DF-5E85-A669-64803A1C3283</object-id><label>Figure 16.</label><caption><p>Habitats of <italic><tp:taxon-name><tp:taxon-name-part taxon-name-part-type="genus" reg="Broscosoma">Broscosoma</tp:taxon-name-part></tp:taxon-name></italic> species. <bold>A</bold>. General environment of Guangwushan Mountain, Sichuan Province, China; <bold>B</bold>. Living adult of <italic><tp:taxon-name><tp:taxon-name-part taxon-name-part-type="genus" reg="Broscosoma">B.</tp:taxon-name-part> <tp:taxon-name-part taxon-name-part-type="species" reg="epanggong">epanggong</tp:taxon-name-part></tp:taxon-name></italic> sp. nov.; <bold>C</bold>. Living adult of <italic><tp:taxon-name><tp:taxon-name-part taxon-name-part-type="genus" reg="Broscosoma">B.</tp:taxon-name-part> <tp:taxon-name-part taxon-name-part-type="species" reg="chaoshan">chaoshan</tp:taxon-name-part></tp:taxon-name></italic> sp. nov. <bold>A, B</bold>. Photographs taken by Mr. Mao-Zhou Xu.</p></caption><graphic xmlns:xlink="http://www.w3.org/1999/xlink" xlink:href="zookeys-1285-207_article-190753__-g016.jpg" id="oo_1721742.jpg" position="float" orientation="portrait" xlink:type="simple"><uri content-type="original_file" xlink:type="simple">https://binary.pensoft.net/fig/1721742</uri></graphic></fig></tp:treatment-sec></tp:taxon-treatment>
