# Supplementary material for: Taxonomic notes on the Chinese species of the genus Broscosoma Rosenhauer, 1846 (Coleoptera, Carabidae, Broscinae), with description of seven new species
Source: Zookeys. 2026 Jul 21;1285:207–37. doi: 10.3897/zookeys.1285.190753 (PMC13416810; doi:10.3897/zookeys.1285.190753)
Supplement: XML Treatment for Broscosoma epanggong [file zookeys.1285.190753-treatment2.xml]

<!DOCTYPE tp:taxon-treatment
  PUBLIC "-//TaxonX//DTD Taxonomic Treatment Publishing DTD v0 20100105//EN" "tax-treatment-NSO.dtd">
<tp:taxon-treatment xmlns:tp="http://www.plazi.org/taxpub"><tp:treatment-meta><kwd-group><label>Taxon classification</label><kwd>
              <named-content content-type="kingdom">Animalia</named-content>
            </kwd><kwd>
              <named-content content-type="order">Coleoptera</named-content>
            </kwd><kwd>
              <named-content content-type="family">Carabidae</named-content>
            </kwd></kwd-group><mixed-citation publication-type="journal"><person-group><name><surname>Jiang</surname><given-names>Ri-Xin</given-names></name><name><surname>Chen</surname><given-names>Jia-Heng</given-names></name><name><surname>Li</surname><given-names>Zi-Zhong</given-names></name><name><surname>Chen</surname><given-names>Xiang-Sheng</given-names></name></person-group><article-title>Taxonomic notes on the Chinese species of the genus <italic><tp:taxon-name><tp:taxon-name-part taxon-name-part-type="genus" reg="Broscosoma">Broscosoma</tp:taxon-name-part></tp:taxon-name></italic> Rosenhauer, 1846 (<tp:taxon-name><tp:taxon-name-part taxon-name-part-type="order" reg="Coleoptera">Coleoptera</tp:taxon-name-part></tp:taxon-name>, <tp:taxon-name><tp:taxon-name-part taxon-name-part-type="family" reg="Carabidae">Carabidae</tp:taxon-name-part></tp:taxon-name>, <tp:taxon-name><tp:taxon-name-part taxon-name-part-type="subfamily" reg="Broscinae">Broscinae</tp:taxon-name-part></tp:taxon-name>), with description of seven new species</article-title><source>Zookeys</source><day>21</day><month>07</month><year>2026</year><volume>1285</volume><fpage>207</fpage><lpage>237</lpage><pub-id pub-id-type="doi">10.3897/zookeys.1285.190753</pub-id></mixed-citation></tp:treatment-meta><tp:nomenclature><tp:taxon-name><object-id xmlns:xlink="http://www.w3.org/1999/xlink" content-type="arpha" xlink:type="simple">0FF54302-4551-5624-8F64-43BB9D0C9E03</object-id>
                		<tp:taxon-name-part taxon-name-part-type="genus" reg="Broscosoma">Broscosoma</tp:taxon-name-part> <tp:taxon-name-part taxon-name-part-type="species" reg="epanggong">epanggong</tp:taxon-name-part>
                	
                		<object-id xmlns:xlink="http://www.w3.org/1999/xlink" content-type="zoobank" xlink:type="simple">https://zoobank.org/93443AE0-3ACB-4126-BC06-08B7B29E9742</object-id>
                	</tp:taxon-name><tp:taxon-status xmlns:xlink="http://www.w3.org/1999/xlink" xlink:type="simple">sp. nov.</tp:taxon-status><xref ref-type="fig" rid="F3">Figs 3</xref><xref ref-type="fig" rid="F4">, 4</xref><xref ref-type="fig" rid="F16">, 16 A, B</xref></tp:nomenclature><tp:treatment-sec sec-type="Common name"><title>Common name.</title><p>阿房宫珠步甲.</p></tp:treatment-sec><tp:treatment-sec sec-type="Type material"><title>Type material</title><p>(3 ♂♂): <bold><italic>Holotype</italic></bold>: China: • ♂, labeled ‘China: Sichuan Province (四川省), Bazhong City (巴中市), Nanjiang County (南江县), Mts. Guangwushan (光雾山), Yanziling (燕子岭), <named-content xmlns:xlink="http://www.w3.org/1999/xlink" content-type="dwc:verbatimCoordinates" xlink:type="simple">32.690778°N, 106.800319°E</named-content>, H: 1706 m, 27.VI.2024, Mao-Zhou Xu, Yu-Zhou Huang &amp; Yi-Teng Li leg.’ (<abbrev xmlns:xlink="http://www.w3.org/1999/xlink" content-type="institution" xlink:title="Forest Entomology Laboratory, Beijing Forestry University, Beijing, China" xlink:type="simple">CBFU</abbrev>). <bold><italic>Paratypes</italic></bold>: • 2 ♂♂, with the same label data as the holotype (<abbrev xmlns:xlink="http://www.w3.org/1999/xlink" content-type="institution" xlink:title="Forest Entomology Laboratory, Beijing Forestry University, Beijing, China" xlink:type="simple">CBFU</abbrev>).</p></tp:treatment-sec><tp:treatment-sec sec-type="Diagnosis"><title>Diagnosis.</title><p>Size small, body elongate-pyriform; dorsal surface shiny with weak metallic luster, dark brown to black; labrum, palpi and antennae reddish brown; legs yellowish brown. Elytral stria 1 relatively incised, striae 2–6 distinct but shallow, striae 7 and 8 very short and shallow, all striae finely punctate; shoulders distinctly rounded. Basal portion of pronotum sparsely and coarsely punctate, with just a few punctures connected forming short wrinkles. Aedeagus strongly curved and ended in a rounded tip; left paramere with very short setae at apex of anterior margin.</p></tp:treatment-sec><tp:treatment-sec sec-type="Description"><title>Description.</title><p><bold>Male. <italic>Body</italic></bold> (Fig. <xref ref-type="fig" rid="F3">3A</xref>) elongate-pyriform; dorsal surface dark brown to black, shiny with faint metallic luster; labrum, palpi and antennae reddish brown; legs yellowish brown.</p><fig id="F3" position="float" orientation="portrait"><object-id xmlns:xlink="http://www.w3.org/1999/xlink" content-type="doi" xlink:type="simple">10.3897/zookeys.1285.190753.figure3</object-id><object-id xmlns:xlink="http://www.w3.org/1999/xlink" content-type="arpha" xlink:type="simple">2FDD8D96-9D35-5E4F-9F6D-0AB45B1C7CBE</object-id><label>Figure 3.</label><caption><p><bold>A</bold>. Dorsal habitus of <italic><tp:taxon-name><tp:taxon-name-part taxon-name-part-type="genus" reg="Broscosoma">Broscosoma</tp:taxon-name-part> <tp:taxon-name-part taxon-name-part-type="species" reg="epanggong">epanggong</tp:taxon-name-part></tp:taxon-name></italic> sp. nov., male; <bold>B</bold>. Ditto, head and pronotum, dorsal view. Scale bars: 2 mm (<bold>A</bold>); 1 mm (<bold>B</bold>). Red dots: setigerous punctures.</p></caption><graphic xmlns:xlink="http://www.w3.org/1999/xlink" xlink:href="zookeys-1285-207_article-190753__-g003.jpg" id="oo_1721729.jpg" position="float" orientation="portrait" xlink:type="simple"><uri content-type="original_file" xlink:type="simple">https://binary.pensoft.net/fig/1721729</uri></graphic></fig><p><bold><italic>Head</italic></bold> (Fig. <xref ref-type="fig" rid="F3">3B</xref>) finely convex, dorsal surface shiny, dorsal surface shiny and smooth; frontal grooves irregular and impunctate; labrum nearly rectangular, with six setae and faintly curved at apical margin; frontal grooves irregular and impunctate; apical margin of clypeus curved with one seta on each side; eyes large, moderately convex.</p><p><bold><italic>Pronotum</italic></bold> (Fig. <xref ref-type="fig" rid="F3">3B</xref>) globose, distinctly convex, longer than wide, with maximum width anterior to the middle, equally constricted at anterior and posterior margins; dorsal surface without micro-punctures; median longitudinal impression and anterior transverse impression shallow but distinct; one mid-lateral seta present at anterior middle of pronotum on each side, basal-lateral seta absent; basal portion sparsely and coarsely punctate, with few punctures connected forming short wrinkle.</p><p><bold><italic>Elytra</italic></bold> (Fig. <xref ref-type="fig" rid="F4">4A</xref>) ovoid, strongly convex; shoulders narrow and rounded; each elytron with eight distinct striae, all striae finely punctate, stria 1 deeply incised, striae 2–6 distinct but shallow, striae 7 and 8 very short and shallow, striae 2–8 disappear at the apical portion of the elytra; one parascutellar seta present at base of stria 2, discal setae absent, umbilicate series comprised of one humeral, one preapical and two apical pores.</p><fig id="F4" position="float" orientation="portrait"><object-id xmlns:xlink="http://www.w3.org/1999/xlink" content-type="doi" xlink:type="simple">10.3897/zookeys.1285.190753.figure4</object-id><object-id xmlns:xlink="http://www.w3.org/1999/xlink" content-type="arpha" xlink:type="simple">969CE30D-B942-5EF9-B159-3AEA5596892E</object-id><label>Figure 4.</label><caption><p>Diagnostic features of <italic><tp:taxon-name><tp:taxon-name-part taxon-name-part-type="genus" reg="Broscosoma">Broscosoma</tp:taxon-name-part> <tp:taxon-name-part taxon-name-part-type="species" reg="epanggong">epanggong</tp:taxon-name-part></tp:taxon-name></italic> sp. nov., male. <bold>A</bold>. Elytra, oblique right lateral view; <bold>B</bold>. Median lobe of aedeagus, lateral view; <bold>C</bold>. Ditto, ventral view; <bold>D</bold>. Right paramere; <bold>E</bold>. Left paramere; <bold>F</bold>. Ditto, apical part. Scale bars: 1 mm (<bold>A</bold>); 0.5 mm (<bold>B–E</bold>); 0.1 mm (<bold>F</bold>). Features in red: sut, elytral suture; s1–s8, elytral striae 1–8. Red dots: setigerous punctures.</p></caption><graphic xmlns:xlink="http://www.w3.org/1999/xlink" xlink:href="zookeys-1285-207_article-190753__-g004.jpg" id="oo_1721730.jpg" position="float" orientation="portrait" xlink:type="simple"><uri content-type="original_file" xlink:type="simple">https://binary.pensoft.net/fig/1721730</uri></graphic></fig><p><bold><italic>Legs</italic></bold> simple, glabrous, only tibial apex with a few thin setae, protarsomeres 1–4 with adhesive setae ventrally.</p><p><bold><italic>Median lobe of aedeagus</italic></bold> (Fig. <xref ref-type="fig" rid="F4">4B, C</xref>) moderately slender, strongly curved and ended in a rounded tip in lateral view, slender and very weakly curved in ventral view; left paramere (Fig. <xref ref-type="fig" rid="F4">4E</xref>) expanded at middle, apical portion (Fig. <xref ref-type="fig" rid="F4">4F</xref>) narrowed, with several very short setae at apex of anterior margin, apex rounded; right paramere (Fig. <xref ref-type="fig" rid="F4">4D</xref>) slender and strongly curved, with dense, long setae along apico-anterior margin.</p><p><bold>Female</bold>: unknown.</p></tp:treatment-sec><tp:treatment-sec sec-type="Measurements"><title>Measurements</title><p><bold>(mm)</bold>. Males: <abbrev xmlns:xlink="http://www.w3.org/1999/xlink" xlink:title="length of body" xlink:type="simple">BL</abbrev> 6.43–7.12; <abbrev xmlns:xlink="http://www.w3.org/1999/xlink" xlink:title="length of head" xlink:type="simple">HL</abbrev> 0.97–1.09, <abbrev xmlns:xlink="http://www.w3.org/1999/xlink" xlink:title="width of head" xlink:type="simple">HW</abbrev> 1.25–1.36; <abbrev xmlns:xlink="http://www.w3.org/1999/xlink" xlink:title="length of pronotum" xlink:type="simple">PL</abbrev> 1.99–2.14, <abbrev xmlns:xlink="http://www.w3.org/1999/xlink" xlink:title="maximum width of pronotum" xlink:type="simple">PW</abbrev> 1.62–1.72; <abbrev xmlns:xlink="http://www.w3.org/1999/xlink" xlink:title="length of elytra" xlink:type="simple">EL</abbrev> 3.48–3.93, <abbrev xmlns:xlink="http://www.w3.org/1999/xlink" xlink:title="maximum width of elytra" xlink:type="simple">EW</abbrev> 2.33–2.64.</p></tp:treatment-sec><tp:treatment-sec sec-type="Comparison"><title>Comparison.</title><p>Members of this new species are similar to <italic><tp:taxon-name><tp:taxon-name-part taxon-name-part-type="genus" reg="Broscosoma">B.</tp:taxon-name-part> <tp:taxon-name-part taxon-name-part-type="species" reg="xumaozhoui">xumaozhoui</tp:taxon-name-part></tp:taxon-name></italic> sp. nov. and <italic><tp:taxon-name><tp:taxon-name-part taxon-name-part-type="genus" reg="Broscosoma">B.</tp:taxon-name-part> <tp:taxon-name-part taxon-name-part-type="species" reg="valainisi">valainisi</tp:taxon-name-part></tp:taxon-name></italic>; and they can be easily distinguished from those of the other congeners by the combination of following characters: 1) pronotum and elytra long-oval shaped; 2) pronotal base coarsely punctate and sparsely wrinkled; 3) elytral striae finely punctate, shallow, only stria 1 deeply incised. Compared with <italic><tp:taxon-name><tp:taxon-name-part taxon-name-part-type="genus" reg="Broscosoma">B.</tp:taxon-name-part> <tp:taxon-name-part taxon-name-part-type="species" reg="valainisi">valainisi</tp:taxon-name-part></tp:taxon-name></italic> members, those of this new species can be distinguished by: 1) femora and tibiae yellowish brown (vs dark brown to black in <italic><tp:taxon-name><tp:taxon-name-part taxon-name-part-type="genus" reg="Broscosoma">B.</tp:taxon-name-part> <tp:taxon-name-part taxon-name-part-type="species" reg="valainisi">valainisi</tp:taxon-name-part></tp:taxon-name></italic>); 2) smaller body size, <abbrev xmlns:xlink="http://www.w3.org/1999/xlink" xlink:title="length of body" xlink:type="simple">BL</abbrev> &lt; 7.5 mm (<abbrev xmlns:xlink="http://www.w3.org/1999/xlink" xlink:title="length of body" xlink:type="simple">BL</abbrev> &gt; 10.0 mm in <italic><tp:taxon-name><tp:taxon-name-part taxon-name-part-type="genus" reg="Broscosoma">B.</tp:taxon-name-part> <tp:taxon-name-part taxon-name-part-type="species" reg="valainisi">valainisi</tp:taxon-name-part></tp:taxon-name></italic>); 3) left paramere with apical portion wider. Compared with <italic><tp:taxon-name><tp:taxon-name-part taxon-name-part-type="genus" reg="Broscosoma">B.</tp:taxon-name-part> <tp:taxon-name-part taxon-name-part-type="species" reg="xumaozhoui">xumaozhoui</tp:taxon-name-part></tp:taxon-name></italic> sp. nov. members, those of <italic><tp:taxon-name><tp:taxon-name-part taxon-name-part-type="genus" reg="Broscosoma">B.</tp:taxon-name-part> <tp:taxon-name-part taxon-name-part-type="species" reg="epanggong">epanggong</tp:taxon-name-part></tp:taxon-name></italic> sp. nov. can be distinguished by: 1) femora lighter in color (reddish to dark brown in <italic><tp:taxon-name><tp:taxon-name-part taxon-name-part-type="genus" reg="Broscosoma">B.</tp:taxon-name-part> <tp:taxon-name-part taxon-name-part-type="species" reg="xumaozhoui">xumaozhoui</tp:taxon-name-part></tp:taxon-name></italic> sp. nov.); 2) shoulders wider (more sloped in <italic><tp:taxon-name><tp:taxon-name-part taxon-name-part-type="genus" reg="Broscosoma">B.</tp:taxon-name-part> <tp:taxon-name-part taxon-name-part-type="species" reg="xumaozhoui">xumaozhoui</tp:taxon-name-part></tp:taxon-name></italic> sp. nov.); 3) right paramere strongly curved (vs slightly curved in <italic><tp:taxon-name><tp:taxon-name-part taxon-name-part-type="genus" reg="Broscosoma">B.</tp:taxon-name-part> <tp:taxon-name-part taxon-name-part-type="species" reg="xumaozhoui">xumaozhoui</tp:taxon-name-part></tp:taxon-name></italic> sp. nov.); 4) apex of left paramere with only several very short setae (vs setae quite longer in <italic><tp:taxon-name><tp:taxon-name-part taxon-name-part-type="genus" reg="Broscosoma">B.</tp:taxon-name-part> <tp:taxon-name-part taxon-name-part-type="species" reg="xumaozhoui">xumaozhoui</tp:taxon-name-part></tp:taxon-name></italic> sp. nov.).</p><p>The ranges of <italic><tp:taxon-name><tp:taxon-name-part taxon-name-part-type="genus" reg="Broscosoma">B.</tp:taxon-name-part> <tp:taxon-name-part taxon-name-part-type="species" reg="xuhaoi">xuhaoi</tp:taxon-name-part></tp:taxon-name></italic> and <italic><tp:taxon-name><tp:taxon-name-part taxon-name-part-type="genus" reg="Broscosoma">B.</tp:taxon-name-part> <tp:taxon-name-part taxon-name-part-type="species" reg="qiului">qiului</tp:taxon-name-part></tp:taxon-name></italic> are also geographically close to that of <italic><tp:taxon-name><tp:taxon-name-part taxon-name-part-type="genus" reg="Broscosoma">B.</tp:taxon-name-part> <tp:taxon-name-part taxon-name-part-type="species" reg="epanggong">epanggong</tp:taxon-name-part></tp:taxon-name></italic> sp. nov., but <italic><tp:taxon-name><tp:taxon-name-part taxon-name-part-type="genus" reg="Broscosoma">B.</tp:taxon-name-part> <tp:taxon-name-part taxon-name-part-type="species" reg="xuhaoi">xuhaoi</tp:taxon-name-part></tp:taxon-name></italic> differ from the new species in having: 1) pronotal base smooth, without punctures or wrinkles; 2) elytral striae deeper; 3) legs dark brown; 4) the form of aedeagus different. <italic><tp:taxon-name><tp:taxon-name-part taxon-name-part-type="genus" reg="Broscosoma">Broscosoma</tp:taxon-name-part> <tp:taxon-name-part taxon-name-part-type="species" reg="qiului">qiului</tp:taxon-name-part></tp:taxon-name></italic> is also differ from the new species in having: 1) pronotum and elytra rounder and shorter; 2) pronotal base usually smooth; 3) the form of aedeagus different.</p></tp:treatment-sec><tp:treatment-sec sec-type="Distribution"><title>Distribution.</title><p>China: only known from the type locality, Mts. Guangwushan in the northeastern part of Sichuan Province.</p></tp:treatment-sec><tp:treatment-sec sec-type="Biological notes"><title>Biological notes.</title><p>All adults were collected on the relatively low area of a damp cliff at night (Fig. <xref ref-type="fig" rid="F16">16A, B</xref>).</p></tp:treatment-sec><tp:treatment-sec sec-type="Etymology"><title>Etymology.</title><p>The specific name <italic>epanggong</italic> is the name of an unfinished palace during the reign of Qin Shi Huang (First emperor of Qin, 259–210 BC). The legend tells that Qin Shi Huang once sourced timber from Guangwushan (the type locality of this new species) to construct the Epang Palace. The name is treated as a noun in apposition.</p></tp:treatment-sec><tp:treatment-sec><!--Section generated to contain objects referenced in tp:taxon-treatment.--><fig id="F16" position="float" orientation="portrait"><object-id xmlns:xlink="http://www.w3.org/1999/xlink" content-type="doi" xlink:type="simple">10.3897/zookeys.1285.190753.figure16</object-id><object-id xmlns:xlink="http://www.w3.org/1999/xlink" content-type="arpha" xlink:type="simple">F4357F15-E5DF-5E85-A669-64803A1C3283</object-id><label>Figure 16.</label><caption><p>Habitats of <italic><tp:taxon-name><tp:taxon-name-part taxon-name-part-type="genus" reg="Broscosoma">Broscosoma</tp:taxon-name-part></tp:taxon-name></italic> species. <bold>A</bold>. General environment of Guangwushan Mountain, Sichuan Province, China; <bold>B</bold>. Living adult of <italic><tp:taxon-name><tp:taxon-name-part taxon-name-part-type="genus" reg="Broscosoma">B.</tp:taxon-name-part> <tp:taxon-name-part taxon-name-part-type="species" reg="epanggong">epanggong</tp:taxon-name-part></tp:taxon-name></italic> sp. nov.; <bold>C</bold>. Living adult of <italic><tp:taxon-name><tp:taxon-name-part taxon-name-part-type="genus" reg="Broscosoma">B.</tp:taxon-name-part> <tp:taxon-name-part taxon-name-part-type="species" reg="chaoshan">chaoshan</tp:taxon-name-part></tp:taxon-name></italic> sp. nov. <bold>A, B</bold>. Photographs taken by Mr. Mao-Zhou Xu.</p></caption><graphic xmlns:xlink="http://www.w3.org/1999/xlink" xlink:href="zookeys-1285-207_article-190753__-g016.jpg" id="oo_1721742.jpg" position="float" orientation="portrait" xlink:type="simple"><uri content-type="original_file" xlink:type="simple">https://binary.pensoft.net/fig/1721742</uri></graphic></fig></tp:treatment-sec></tp:taxon-treatment>
