# Supplementary material for: Taxonomic notes on the Chinese species of the genus Broscosoma Rosenhauer, 1846 (Coleoptera, Carabidae, Broscinae), with description of seven new species
Source: Zookeys. 2026 Jul 21;1285:207–37. doi: 10.3897/zookeys.1285.190753 (PMC13416810; doi:10.3897/zookeys.1285.190753)
Supplement: XML Treatment for Broscosoma jiangyuxini [file zookeys.1285.190753-treatment3.xml]

<!DOCTYPE tp:taxon-treatment
  PUBLIC "-//TaxonX//DTD Taxonomic Treatment Publishing DTD v0 20100105//EN" "tax-treatment-NSO.dtd">
<tp:taxon-treatment xmlns:tp="http://www.plazi.org/taxpub"><tp:treatment-meta><kwd-group><label>Taxon classification</label><kwd>
              <named-content content-type="kingdom">Animalia</named-content>
            </kwd><kwd>
              <named-content content-type="order">Coleoptera</named-content>
            </kwd><kwd>
              <named-content content-type="family">Carabidae</named-content>
            </kwd></kwd-group><mixed-citation publication-type="journal"><person-group><name><surname>Jiang</surname><given-names>Ri-Xin</given-names></name><name><surname>Chen</surname><given-names>Jia-Heng</given-names></name><name><surname>Li</surname><given-names>Zi-Zhong</given-names></name><name><surname>Chen</surname><given-names>Xiang-Sheng</given-names></name></person-group><article-title>Taxonomic notes on the Chinese species of the genus <italic><tp:taxon-name><tp:taxon-name-part taxon-name-part-type="genus" reg="Broscosoma">Broscosoma</tp:taxon-name-part></tp:taxon-name></italic> Rosenhauer, 1846 (<tp:taxon-name><tp:taxon-name-part taxon-name-part-type="order" reg="Coleoptera">Coleoptera</tp:taxon-name-part></tp:taxon-name>, <tp:taxon-name><tp:taxon-name-part taxon-name-part-type="family" reg="Carabidae">Carabidae</tp:taxon-name-part></tp:taxon-name>, <tp:taxon-name><tp:taxon-name-part taxon-name-part-type="subfamily" reg="Broscinae">Broscinae</tp:taxon-name-part></tp:taxon-name>), with description of seven new species</article-title><source>Zookeys</source><day>21</day><month>07</month><year>2026</year><volume>1285</volume><fpage>207</fpage><lpage>237</lpage><pub-id pub-id-type="doi">10.3897/zookeys.1285.190753</pub-id></mixed-citation></tp:treatment-meta><tp:nomenclature><tp:taxon-name><object-id xmlns:xlink="http://www.w3.org/1999/xlink" content-type="arpha" xlink:type="simple">16D386C2-7E59-5C59-81CA-AE42E0C28253</object-id>
                		<tp:taxon-name-part taxon-name-part-type="genus" reg="Broscosoma">Broscosoma</tp:taxon-name-part> <tp:taxon-name-part taxon-name-part-type="species" reg="jiangyuxini">jiangyuxini</tp:taxon-name-part>
                	
                		<object-id xmlns:xlink="http://www.w3.org/1999/xlink" content-type="zoobank" xlink:type="simple">https://zoobank.org/901921CF-A3F6-4646-8F7C-B64EB56705F2</object-id>
                	</tp:taxon-name><tp:taxon-status xmlns:xlink="http://www.w3.org/1999/xlink" xlink:type="simple">sp. nov.</tp:taxon-status><xref ref-type="fig" rid="F5">Figs 5</xref><xref ref-type="fig" rid="F6">, 6</xref></tp:nomenclature><tp:treatment-sec sec-type="Common name"><title>Common name.</title><p>姜氏珠步甲.</p></tp:treatment-sec><tp:treatment-sec sec-type="Type material"><title>Type material</title><p>(1 ♂): <bold><italic>Holotype</italic></bold>: China: • ♂, labeled ‘China: Guizhou Province (贵州省), Qiannan Buyi and Miao Autonomous Prefecture (黔南布依族苗族自治州), Libo County (荔波县), Maolan Town (茂兰镇), Near the entrance of an unnamed karst cave, H: 655 m, 14.II.2023, Yu-Xin Jiang leg.’ (<abbrev xmlns:xlink="http://www.w3.org/1999/xlink" content-type="institution" xlink:title="Institute of Entomology, Guizhou University, Guiyang, China" xlink:type="simple">GUGC</abbrev>).</p></tp:treatment-sec><tp:treatment-sec sec-type="Diagnosis"><title>Diagnosis.</title><p>Size small, body pyriform; dorsal surface shiny without metallic luster, dark brown to black; legs (except femora), labrum, palpi and antennae brown, femora dark brown; tempora distinctly swollen. Elytra with eight distinct striae, all of them distinctly incised and finely punctate; shoulders largely rounded. Anterior area of pronotum with fine and sparse punctures; basal potion finely wrinkled. Apical part of left paramere strongly narrowed, with apex sharp, anterior margin with several short setae on apical 1/5.</p></tp:treatment-sec><tp:treatment-sec sec-type="Description"><title>Description.</title><p><bold>Male. <italic>Body</italic></bold> (Fig. <xref ref-type="fig" rid="F5">5A</xref>) pyriform, dorsal surface dark brown to black, shiny, without metallic luster; legs (except femora), labrum, palpi and antennae brown, femora dark brown.</p><fig id="F5" position="float" orientation="portrait"><object-id xmlns:xlink="http://www.w3.org/1999/xlink" content-type="doi" xlink:type="simple">10.3897/zookeys.1285.190753.figure5</object-id><object-id xmlns:xlink="http://www.w3.org/1999/xlink" content-type="arpha" xlink:type="simple">25EE7813-63FC-5EB4-AC72-EB1471AA4357</object-id><label>Figure 5.</label><caption><p><bold>A</bold>. Dorsal habitus of <italic><tp:taxon-name><tp:taxon-name-part taxon-name-part-type="genus" reg="Broscosoma">Broscosoma</tp:taxon-name-part> <tp:taxon-name-part taxon-name-part-type="species" reg="jiangyuxini">jiangyuxini</tp:taxon-name-part></tp:taxon-name></italic> sp. nov., male; <bold>B</bold>. Ditto, head and pronotum, dorsal view. Scale bars: 2 mm (<bold>A</bold>); 1 mm (<bold>B</bold>). Red dots: setigerous punctures.</p></caption><graphic xmlns:xlink="http://www.w3.org/1999/xlink" xlink:href="zookeys-1285-207_article-190753__-g005.jpg" id="oo_1721731.jpg" position="float" orientation="portrait" xlink:type="simple"><uri content-type="original_file" xlink:type="simple">https://binary.pensoft.net/fig/1721731</uri></graphic></fig><p><bold><italic>Head</italic></bold> (Fig. <xref ref-type="fig" rid="F5">5B</xref>) finely convex; dorsal surface shiny and smooth, with fine micro-punctures; labrum nearly rectangular, with six setae and concave at apical margin; frontal groove irregular and impunctate; apical margin of clypeus faintly concave with one seta on each side; eyes medium-sized; tempora distinctly swollen.</p><p><bold><italic>Pronotum</italic></bold> (Fig. <xref ref-type="fig" rid="F5">5B</xref>) globose, distinctly convex, slightly longer than wide, with maximum width slightly anterior to the middle, equally constricted at anterior and basal margins; dorsal surface with sparse micro-punctures; anterior area of pronotum punctate finely and sparsely; median longitudinal impression and anterior transverse impression shallow but visible; one mid-lateral seta present at anterior middle of pronotum on each side, basal-lateral seta absent; basal portion wrinkled finely, without punctures.</p><p><bold><italic>Elytra</italic></bold> (Fig. <xref ref-type="fig" rid="F6">6A</xref>) ovoid, strongly convex; shoulders extremely narrow and rounded; each elytron with eight distinct striae, all striae distinctly incised and finely punctate, stria 8 relatively shallower; one parascutellar seta present at base of stria 2, discal setae absent, umbilicate series comprised of one humeral, one preapical and two apical pores.</p><fig id="F6" position="float" orientation="portrait"><object-id xmlns:xlink="http://www.w3.org/1999/xlink" content-type="doi" xlink:type="simple">10.3897/zookeys.1285.190753.figure6</object-id><object-id xmlns:xlink="http://www.w3.org/1999/xlink" content-type="arpha" xlink:type="simple">7D9E3C20-4523-5E5F-A25D-F0B8221A3588</object-id><label>Figure 6.</label><caption><p>Diagnostic features of <italic><tp:taxon-name><tp:taxon-name-part taxon-name-part-type="genus" reg="Broscosoma">Broscosoma</tp:taxon-name-part> <tp:taxon-name-part taxon-name-part-type="species" reg="epanggong">epanggong</tp:taxon-name-part></tp:taxon-name></italic> sp. nov., male. <bold>A</bold>. Elytra, oblique right lateral view; <bold>B</bold>. Median lobe of aedeagus, lateral view; <bold>C</bold>. Ditto, ventral view; <bold>D</bold>. Right paramere; <bold>E</bold>. Left paramere; <bold>F</bold>. Ditto, apical part. Scale bars: 1 mm (<bold>A</bold>); 0.5 mm (<bold>B, C</bold>); 0.2 mm (<bold>D, E</bold>); 0.1 mm (<bold>F</bold>). Features in red: sut, elytral suture; s1–s8, elytral striae 1–8. Red dots: setigerous punctures.</p></caption><graphic xmlns:xlink="http://www.w3.org/1999/xlink" xlink:href="zookeys-1285-207_article-190753__-g006.jpg" id="oo_1721732.jpg" position="float" orientation="portrait" xlink:type="simple"><uri content-type="original_file" xlink:type="simple">https://binary.pensoft.net/fig/1721732</uri></graphic></fig><p><bold><italic>Legs</italic></bold> simple, glabrous, only tibial apex with a few thin setae, protarsomeres 1–4 with adhesive setae ventrally.</p><p><bold><italic>Median lobe of aedeagus</italic></bold> (Fig. <xref ref-type="fig" rid="F6">6B, C</xref>) simple, curved and ending in a broadly rounded tip in lateral view; slender, nearly straight in basal portion and curved apically in lateral view; left paramere (Fig. <xref ref-type="fig" rid="F6">6E</xref>) expanded at middle, apical part markedly narrowed, with apex sharp, anterior margin with several short setae on apical fifth; right paramere (Fig. <xref ref-type="fig" rid="F6">6D</xref>) slender and faintly curved, with dense long setae along apico-anterior margin.</p><p><bold>Female</bold>: unknown.</p></tp:treatment-sec><tp:treatment-sec sec-type="Measurements"><title>Measurements</title><p><bold>(mm)</bold>. Male: <abbrev xmlns:xlink="http://www.w3.org/1999/xlink" xlink:title="length of body" xlink:type="simple">BL</abbrev> 7.17; <abbrev xmlns:xlink="http://www.w3.org/1999/xlink" xlink:title="length of head" xlink:type="simple">HL</abbrev> 0.96, <abbrev xmlns:xlink="http://www.w3.org/1999/xlink" xlink:title="width of head" xlink:type="simple">HW</abbrev> 1.36; <abbrev xmlns:xlink="http://www.w3.org/1999/xlink" xlink:title="length of pronotum" xlink:type="simple">PL</abbrev> 2.24, <abbrev xmlns:xlink="http://www.w3.org/1999/xlink" xlink:title="maximum width of pronotum" xlink:type="simple">PW</abbrev> 1.92; <abbrev xmlns:xlink="http://www.w3.org/1999/xlink" xlink:title="length of elytra" xlink:type="simple">EL</abbrev> 3.97, <abbrev xmlns:xlink="http://www.w3.org/1999/xlink" xlink:title="maximum width of elytra" xlink:type="simple">EW</abbrev> 2.90.</p></tp:treatment-sec><tp:treatment-sec sec-type="Comparison"><title>Comparison.</title><p>Members of this new species are most similar to those of <italic><tp:taxon-name><tp:taxon-name-part taxon-name-part-type="genus" reg="Broscosoma">B.</tp:taxon-name-part> <tp:taxon-name-part taxon-name-part-type="species" reg="zhouhanpingi">zhouhanpingi</tp:taxon-name-part></tp:taxon-name></italic> sp. nov. in having: 1) small size and pyriform body; 2) dorsal surface without metallic luster; 3) each elytron with eight distinct striae, all striae distinctly incised and finely punctate. However, it can be easily distinguished from the latter by the combination of the following characters: 1) tempora strongly swollen (just slightly swollen in <italic><tp:taxon-name><tp:taxon-name-part taxon-name-part-type="genus" reg="Broscosoma">B.</tp:taxon-name-part> <tp:taxon-name-part taxon-name-part-type="species" reg="zhouhanpingi">zhouhanpingi</tp:taxon-name-part></tp:taxon-name></italic> sp. nov.); 2) basal portion of pronotum wrinkled (vs not wrinkled in <italic><tp:taxon-name><tp:taxon-name-part taxon-name-part-type="genus" reg="Broscosoma">B.</tp:taxon-name-part> <tp:taxon-name-part taxon-name-part-type="species" reg="zhouhanpingi">zhouhanpingi</tp:taxon-name-part></tp:taxon-name></italic> sp. nov.); 3) elytra dark brown to black (vs brown in <italic><tp:taxon-name><tp:taxon-name-part taxon-name-part-type="genus" reg="Broscosoma">B.</tp:taxon-name-part> <tp:taxon-name-part taxon-name-part-type="species" reg="zhouhanpingi">zhouhanpingi</tp:taxon-name-part></tp:taxon-name></italic> sp. nov.); 4) legs with darker color; 5) left paramere apically pointed (vs apex rounded in <italic><tp:taxon-name><tp:taxon-name-part taxon-name-part-type="genus" reg="Broscosoma">B.</tp:taxon-name-part> <tp:taxon-name-part taxon-name-part-type="species" reg="zhouhanpingi">zhouhanpingi</tp:taxon-name-part></tp:taxon-name></italic> sp. nov.); 6) median lobe of aedeagus with a rounded tip (vs nearly truncate in <italic><tp:taxon-name><tp:taxon-name-part taxon-name-part-type="genus" reg="Broscosoma">B.</tp:taxon-name-part> <tp:taxon-name-part taxon-name-part-type="species" reg="zhouhanpingi">zhouhanpingi</tp:taxon-name-part></tp:taxon-name></italic> sp. nov.).</p><p>Members of the new species resemble those of <italic><tp:taxon-name><tp:taxon-name-part taxon-name-part-type="genus" reg="Broscosoma">B.</tp:taxon-name-part> <tp:taxon-name-part taxon-name-part-type="species" reg="chaoshan">chaoshan</tp:taxon-name-part></tp:taxon-name></italic> sp. nov. and <italic><tp:taxon-name><tp:taxon-name-part taxon-name-part-type="genus" reg="Broscosoma">B.</tp:taxon-name-part> <tp:taxon-name-part taxon-name-part-type="species" reg="zhengyuandongi">zhengyuandongi</tp:taxon-name-part></tp:taxon-name></italic> in their relatively short pyriform body shape. Apart from the comparisons with the latter two species provided under the description of <italic><tp:taxon-name><tp:taxon-name-part taxon-name-part-type="genus" reg="Broscosoma">B.</tp:taxon-name-part> <tp:taxon-name-part taxon-name-part-type="species" reg="chaoshan">chaoshan</tp:taxon-name-part></tp:taxon-name></italic> sp. nov., <italic><tp:taxon-name><tp:taxon-name-part taxon-name-part-type="genus" reg="Broscosoma">B.</tp:taxon-name-part> <tp:taxon-name-part taxon-name-part-type="species" reg="jiangyuxini">jiangyuxini</tp:taxon-name-part></tp:taxon-name></italic> sp. nov. members also differ in having: 1) dark brown femora; 2) tempora more swollen; 3) anterior area of pronotum with punctures fine and sparse; 4) elytral stria 8 relatively shallower.</p></tp:treatment-sec><tp:treatment-sec sec-type="Distribution"><title>Distribution.</title><p>China: only known from the type locality, Maolan Town in Guizhou Province.</p></tp:treatment-sec><tp:treatment-sec sec-type="Biological notes"><title>Biological notes.</title><p>The only known specimen of this species was collected near the entrance of an unnamed karst cave in the type locality. The type locality is renowned for its well-developed karst landforms, with a high coverage of local karst forest and a humid subtropical monsoon climate.</p></tp:treatment-sec><tp:treatment-sec sec-type="Etymology"><title>Etymology.</title><p>This specific name honors Mr. Yu-Xin Jiang (Harbin City, Heilongjiang Province, China), the collector of the holotype of this new species.</p></tp:treatment-sec></tp:taxon-treatment>
