# Supplementary material for: Taxonomic notes on the Chinese species of the genus Broscosoma Rosenhauer, 1846 (Coleoptera, Carabidae, Broscinae), with description of seven new species
Source: Zookeys. 2026 Jul 21;1285:207–37. doi: 10.3897/zookeys.1285.190753 (PMC13416810; doi:10.3897/zookeys.1285.190753)
Supplement: XML Treatment for Broscosoma luojingxiangi [file zookeys.1285.190753-treatment4.xml]

<!DOCTYPE tp:taxon-treatment
  PUBLIC "-//TaxonX//DTD Taxonomic Treatment Publishing DTD v0 20100105//EN" "tax-treatment-NSO.dtd">
<tp:taxon-treatment xmlns:tp="http://www.plazi.org/taxpub"><tp:treatment-meta><kwd-group><label>Taxon classification</label><kwd>
              <named-content content-type="kingdom">Animalia</named-content>
            </kwd><kwd>
              <named-content content-type="order">Coleoptera</named-content>
            </kwd><kwd>
              <named-content content-type="family">Carabidae</named-content>
            </kwd></kwd-group><mixed-citation publication-type="journal"><person-group><name><surname>Jiang</surname><given-names>Ri-Xin</given-names></name><name><surname>Chen</surname><given-names>Jia-Heng</given-names></name><name><surname>Li</surname><given-names>Zi-Zhong</given-names></name><name><surname>Chen</surname><given-names>Xiang-Sheng</given-names></name></person-group><article-title>Taxonomic notes on the Chinese species of the genus <italic><tp:taxon-name><tp:taxon-name-part taxon-name-part-type="genus" reg="Broscosoma">Broscosoma</tp:taxon-name-part></tp:taxon-name></italic> Rosenhauer, 1846 (<tp:taxon-name><tp:taxon-name-part taxon-name-part-type="order" reg="Coleoptera">Coleoptera</tp:taxon-name-part></tp:taxon-name>, <tp:taxon-name><tp:taxon-name-part taxon-name-part-type="family" reg="Carabidae">Carabidae</tp:taxon-name-part></tp:taxon-name>, <tp:taxon-name><tp:taxon-name-part taxon-name-part-type="subfamily" reg="Broscinae">Broscinae</tp:taxon-name-part></tp:taxon-name>), with description of seven new species</article-title><source>Zookeys</source><day>21</day><month>07</month><year>2026</year><volume>1285</volume><fpage>207</fpage><lpage>237</lpage><pub-id pub-id-type="doi">10.3897/zookeys.1285.190753</pub-id></mixed-citation></tp:treatment-meta><tp:nomenclature><tp:taxon-name><object-id xmlns:xlink="http://www.w3.org/1999/xlink" content-type="arpha" xlink:type="simple">F7E07E55-39DC-535D-B62A-6F66C5C74B78</object-id>
                		<tp:taxon-name-part taxon-name-part-type="genus" reg="Broscosoma">Broscosoma</tp:taxon-name-part> <tp:taxon-name-part taxon-name-part-type="species" reg="luojingxiangi">luojingxiangi</tp:taxon-name-part>
                	
                		<object-id xmlns:xlink="http://www.w3.org/1999/xlink" content-type="zoobank" xlink:type="simple">https://zoobank.org/89F94E5A-F825-4793-BA1E-B818DFBE6296</object-id>
                	</tp:taxon-name><tp:taxon-status xmlns:xlink="http://www.w3.org/1999/xlink" xlink:type="simple">sp. nov.</tp:taxon-status><xref ref-type="fig" rid="F7">Figs 7</xref><xref ref-type="fig" rid="F8">, 8</xref><xref ref-type="fig" rid="F17">, 17 E</xref></tp:nomenclature><tp:treatment-sec sec-type="Common name"><title>Common name.</title><p>罗氏珠步甲.</p></tp:treatment-sec><tp:treatment-sec sec-type="Type material"><title>Type material</title><p>(4 ♀♀): <bold><italic>Holotype</italic></bold>: China: • ♀, labeled ‘China: Zhejiang Province (浙江省), Lishui City (丽水市), Qingtian County (青田县), near Shigu Lake (师姑湖), H: 1300 m, 02.VI.2024, Jing-Xiang Luo leg.’ (<abbrev xmlns:xlink="http://www.w3.org/1999/xlink" content-type="institution" xlink:title="Institute of Entomology, Guizhou University, Guiyang, China" xlink:type="simple">GUGC</abbrev>). <bold><italic>Paratypes</italic></bold>: • 3 ♀♀, with the same label data as the holotype (2 ♀♀, <abbrev xmlns:xlink="http://www.w3.org/1999/xlink" content-type="institution" xlink:title="Institute of Entomology, Guizhou University, Guiyang, China" xlink:type="simple">GUGC</abbrev>; 1 ♀, <abbrev xmlns:xlink="http://www.w3.org/1999/xlink" content-type="institution" xlink:title="Forest Entomology Laboratory, Beijing Forestry University, Beijing, China" xlink:type="simple">CBFU</abbrev>).</p></tp:treatment-sec><tp:treatment-sec sec-type="Diagnosis"><title>Diagnosis.</title><p>Size medium, body elongate-pyriform; dorsal surface shiny without metallic luster, dark brown to black; labrum, palpi and antennae brown to dark brown; legs dark brown to black. Surface of head with relatively distinct micro-punctures. Basal portion of pronotum sparsely punctate, without wrinkles. Elytra with eight distinct striae, all of them slightly incised and coarsely punctate, shoulders narrow and rounded. Gonocoxite I of ovipositor with eight long ensiform setae at dorsal surface and four short ensiform setae at ventral surface; gonocoxite II without setae, distinctly sinuate at basal 1/4 of inner side, apex slightly curved, with a truncated tip.</p></tp:treatment-sec><tp:treatment-sec sec-type="Description"><title>Description.</title><p><bold>Female. <italic>Body</italic></bold> (Fig. <xref ref-type="fig" rid="F7">7A</xref>) elongate-pyriform, dorsal surface dark brown to black, shiny, without metallic luster; legs dark brown to black; labrum, palpi and antennae brown to dark brown.</p><fig id="F7" position="float" orientation="portrait"><object-id xmlns:xlink="http://www.w3.org/1999/xlink" content-type="doi" xlink:type="simple">10.3897/zookeys.1285.190753.figure7</object-id><object-id xmlns:xlink="http://www.w3.org/1999/xlink" content-type="arpha" xlink:type="simple">46755BC8-0EED-5E5F-A31F-A14A125392F8</object-id><label>Figure 7.</label><caption><p><bold>A</bold>. Dorsal habitus of <italic><tp:taxon-name><tp:taxon-name-part taxon-name-part-type="genus" reg="Broscosoma">Broscosoma</tp:taxon-name-part> <tp:taxon-name-part taxon-name-part-type="species" reg="luojingxiangi">luojingxiangi</tp:taxon-name-part></tp:taxon-name></italic> sp. nov., female; <bold>B</bold>. Ditto, head and pronotum, dorsal view. Scale bars: 2 mm (<bold>A</bold>); 1 mm (<bold>B</bold>). Red dots: setigerous punctures.</p></caption><graphic xmlns:xlink="http://www.w3.org/1999/xlink" xlink:href="zookeys-1285-207_article-190753__-g007.jpg" id="oo_1721733.jpg" position="float" orientation="portrait" xlink:type="simple"><uri content-type="original_file" xlink:type="simple">https://binary.pensoft.net/fig/1721733</uri></graphic></fig><p><bold><italic>Head</italic></bold> (Fig. <xref ref-type="fig" rid="F7">7B</xref>) finely convex; dorsal surface shiny and smooth, with relatively distinct and dense micro-punctures; labrum nearly rectangular, with six setae and apical margin slightly concave; frontal grooves irregular and impunctate; apical margin of clypeus faintly convex, with one seta on each side; eyes medium-sized; tempora slightly swollen.</p><p><bold><italic>Pronotum</italic></bold> (Fig. <xref ref-type="fig" rid="F7">7B</xref>) globose, distinctly convex, slightly longer than wide, with maximum width slightly anterior to the middle, equally constricted at anterior and basal margins; dorsal surface with sparse micro-punctures; median longitudinal impression and anterior transverse impression shallow but distinct; one mid-lateral seta present at anterior middle of pronotum on each side, basal-lateral seta absent; basal portion sparsely and coarsely punctate, without wrinkles.</p><p><bold><italic>Elytra</italic></bold> (Fig. <xref ref-type="fig" rid="F8">8A</xref>) ovoid, strongly convex, dorsal surface shiny; shoulders narrow and rounded; each elytron with eight distinct striae, all striae slightly incised and coarsely punctate; one parascutellar seta present at base of stria 2, discal setae absent, umbilicate series comprised of one humeral, one preapical and two apical pores.</p><fig id="F8" position="float" orientation="portrait"><object-id xmlns:xlink="http://www.w3.org/1999/xlink" content-type="doi" xlink:type="simple">10.3897/zookeys.1285.190753.figure8</object-id><object-id xmlns:xlink="http://www.w3.org/1999/xlink" content-type="arpha" xlink:type="simple">7E1A4893-5A16-5DEC-B057-7F0EE2548E6F</object-id><label>Figure 8.</label><caption><p>Diagnostic features of <italic><tp:taxon-name><tp:taxon-name-part taxon-name-part-type="genus" reg="Broscosoma">Broscosoma</tp:taxon-name-part> <tp:taxon-name-part taxon-name-part-type="species" reg="luojingxiangi">luojingxiangi</tp:taxon-name-part></tp:taxon-name></italic> sp. nov., female. <bold>A</bold>. Elytra, oblique right lateral view; <bold>B</bold>. Left and right ovipositor, dorsal view; <bold>C</bold>. Right ovipositor, dorsal view; <bold>D</bold>. Ditto, ventral view. Scale bars: 1 mm (<bold>A</bold>); 0.5 mm (<bold>B–D</bold>). Features in red: sut, elytral suture; s1–s8, elytral striae 1–8. Red dots: setigerous punctures (<bold>A</bold>); setae and setigerous punctures (<bold>C, D</bold>).</p></caption><graphic xmlns:xlink="http://www.w3.org/1999/xlink" xlink:href="zookeys-1285-207_article-190753__-g008.jpg" id="oo_1721734.jpg" position="float" orientation="portrait" xlink:type="simple"><uri content-type="original_file" xlink:type="simple">https://binary.pensoft.net/fig/1721734</uri></graphic></fig><p><bold><italic>Legs</italic></bold> simple, glabrous, only tibial apex with a few thin setae, protarsomeres 1–4 without adhesive setae ventrally.</p><p><bold><italic>Ovipositor</italic></bold> (Fig. <xref ref-type="fig" rid="F8">8B–D</xref>), gonocoxite I of ovipositor with eight long ensiform setae at dorsal surface (Fig. <xref ref-type="fig" rid="F8">8C</xref>) and four short ensiform setae at ventral surface (Fig. <xref ref-type="fig" rid="F8">8D</xref>); gonocoxite II without setae, distinctly sinuate at basal 1/4 of inner side, apex slightly curved, with a truncated tip (Fig. <xref ref-type="fig" rid="F8">8C, D</xref>).</p><p><bold>Male</bold>: Unknown.</p></tp:treatment-sec><tp:treatment-sec sec-type="Measurements"><title>Measurements</title><p><bold>(mm)</bold>. Females: <abbrev xmlns:xlink="http://www.w3.org/1999/xlink" xlink:title="length of body" xlink:type="simple">BL</abbrev> 8.78–9.31; <abbrev xmlns:xlink="http://www.w3.org/1999/xlink" xlink:title="length of head" xlink:type="simple">HL</abbrev> 1.19–1.23, <abbrev xmlns:xlink="http://www.w3.org/1999/xlink" xlink:title="width of head" xlink:type="simple">HW</abbrev> 1.60–1.63; <abbrev xmlns:xlink="http://www.w3.org/1999/xlink" xlink:title="length of pronotum" xlink:type="simple">PL</abbrev> 2.67–2.79, <abbrev xmlns:xlink="http://www.w3.org/1999/xlink" xlink:title="maximum width of pronotum" xlink:type="simple">PW</abbrev> 2.16–2.40; <abbrev xmlns:xlink="http://www.w3.org/1999/xlink" xlink:title="length of elytra" xlink:type="simple">EL</abbrev> 4.92–5.29, <abbrev xmlns:xlink="http://www.w3.org/1999/xlink" xlink:title="maximum width of elytra" xlink:type="simple">EW</abbrev> 3.33–3.57.</p></tp:treatment-sec><tp:treatment-sec sec-type="Comparison"><title>Comparison.</title><p>Members of this new species are most similar to those of <italic><tp:taxon-name><tp:taxon-name-part taxon-name-part-type="genus" reg="Broscosoma">B.</tp:taxon-name-part> <tp:taxon-name-part taxon-name-part-type="species" reg="wuyishanum">wuyishanum</tp:taxon-name-part></tp:taxon-name></italic> and <italic><tp:taxon-name><tp:taxon-name-part taxon-name-part-type="genus" reg="Broscosoma">B.</tp:taxon-name-part> <tp:taxon-name-part taxon-name-part-type="species" reg="surongxiangi">surongxiangi</tp:taxon-name-part></tp:taxon-name></italic> sp. nov., all of which have adjacent distribution ranges, an elongate-pyriform body shape, dark colored legs, and distinct, relatively dense micro-punctures on the head and pronotum.</p><p>Members of this new species are quite similar to those of <italic><tp:taxon-name><tp:taxon-name-part taxon-name-part-type="genus" reg="Broscosoma">B.</tp:taxon-name-part> <tp:taxon-name-part taxon-name-part-type="species" reg="wuyishanum">wuyishanum</tp:taxon-name-part></tp:taxon-name></italic> in appearance, however, those of the new species can be distinguished from those of the latter by the differences of gonocoxite 2 of ovipositor as following: 1) without seta (vs with a nematiform seta in <italic><tp:taxon-name><tp:taxon-name-part taxon-name-part-type="genus" reg="Broscosoma">B.</tp:taxon-name-part> <tp:taxon-name-part taxon-name-part-type="species" reg="wuyishanum">wuyishanum</tp:taxon-name-part></tp:taxon-name></italic> females); 2) nearly straight, just slightly curved near apex (vs distinctly curved from base to apex in <italic><tp:taxon-name><tp:taxon-name-part taxon-name-part-type="genus" reg="Broscosoma">B.</tp:taxon-name-part> <tp:taxon-name-part taxon-name-part-type="species" reg="wuyishanum">wuyishanum</tp:taxon-name-part></tp:taxon-name></italic> females); 3) tip truncate (vs tip narrowly rounded in <italic><tp:taxon-name><tp:taxon-name-part taxon-name-part-type="genus" reg="Broscosoma">B.</tp:taxon-name-part> <tp:taxon-name-part taxon-name-part-type="species" reg="wuyishanum">wuyishanum</tp:taxon-name-part></tp:taxon-name></italic> females); 4) distinctly sinuate at inner side of basal 1/4 (vs smoothly curved in <italic><tp:taxon-name><tp:taxon-name-part taxon-name-part-type="genus" reg="Broscosoma">B.</tp:taxon-name-part> <tp:taxon-name-part taxon-name-part-type="species" reg="wuyishanum">wuyishanum</tp:taxon-name-part></tp:taxon-name></italic> females). Compared with females of <italic><tp:taxon-name><tp:taxon-name-part taxon-name-part-type="genus" reg="Broscosoma">B.</tp:taxon-name-part> <tp:taxon-name-part taxon-name-part-type="species" reg="surongxiangi">surongxiangi</tp:taxon-name-part></tp:taxon-name></italic> sp. nov. and <italic><tp:taxon-name><tp:taxon-name-part taxon-name-part-type="genus" reg="Broscosoma">B.</tp:taxon-name-part> <tp:taxon-name-part taxon-name-part-type="species" reg="luojingxiangi">luojingxiangi</tp:taxon-name-part></tp:taxon-name></italic> sp. nov. differ in having: 1) body size larger, <abbrev xmlns:xlink="http://www.w3.org/1999/xlink" xlink:title="length of body" xlink:type="simple">BL</abbrev> &gt; 8.60 mm (vs <abbrev xmlns:xlink="http://www.w3.org/1999/xlink" xlink:title="length of body" xlink:type="simple">BL</abbrev> 8.27 mm in <italic><tp:taxon-name><tp:taxon-name-part taxon-name-part-type="genus" reg="Broscosoma">B.</tp:taxon-name-part> <tp:taxon-name-part taxon-name-part-type="species" reg="surongxiangi">surongxiangi</tp:taxon-name-part></tp:taxon-name></italic> sp. nov.); 2) pronotal base with punctures denser; 3) elytral striae 3–8 incised slightly but distinctly (vs shallow in <italic><tp:taxon-name><tp:taxon-name-part taxon-name-part-type="genus" reg="Broscosoma">B.</tp:taxon-name-part> <tp:taxon-name-part taxon-name-part-type="species" reg="surongxiangi">surongxiangi</tp:taxon-name-part></tp:taxon-name></italic> sp. nov.); 4) punctures of elytral striae coarser.</p></tp:treatment-sec><tp:treatment-sec sec-type="Distribution"><title>Distribution.</title><p>China: only known from the type locality, Qingtian County in Zhejiang Province.</p></tp:treatment-sec><tp:treatment-sec sec-type="Biological notes"><title>Biological notes.</title><p>Females of this species were collected on the relatively low area of damp cliff at night (Fig. <xref ref-type="fig" rid="F17">17E</xref>).</p></tp:treatment-sec><tp:treatment-sec sec-type="Etymology"><title>Etymology.</title><p>This specific name honors Mr. Jing-Xiang Luo (Lishui City, Zhejiang Province, China), the collector of the type series of this new species.</p></tp:treatment-sec><tp:treatment-sec><!--Section generated to contain objects referenced in tp:taxon-treatment.--><fig id="F17" position="float" orientation="portrait"><object-id xmlns:xlink="http://www.w3.org/1999/xlink" content-type="doi" xlink:type="simple">10.3897/zookeys.1285.190753.figure17</object-id><object-id xmlns:xlink="http://www.w3.org/1999/xlink" content-type="arpha" xlink:type="simple">1E5FD988-9786-593F-B525-BEF45F6E6551</object-id><label>Figure 17.</label><caption><p>Habitats of <italic><tp:taxon-name><tp:taxon-name-part taxon-name-part-type="genus" reg="Broscosoma">Broscosoma</tp:taxon-name-part></tp:taxon-name></italic> species. <bold>A</bold>. General environment of Huanggangshan Mountain, Fujian province, China; <bold>B</bold>. General environment of Jinhouling, Hubei Province China; <bold>C, D</bold>. Living adults of <italic><tp:taxon-name><tp:taxon-name-part taxon-name-part-type="genus" reg="Broscosoma">B.</tp:taxon-name-part> <tp:taxon-name-part taxon-name-part-type="species" reg="xumaozhoui">xumaozhoui</tp:taxon-name-part></tp:taxon-name></italic> sp. nov.; <bold>E</bold>. Living adult of <italic><tp:taxon-name><tp:taxon-name-part taxon-name-part-type="genus" reg="Broscosoma">B.</tp:taxon-name-part> <tp:taxon-name-part taxon-name-part-type="species" reg="luojingxiangi">luojingxiangi</tp:taxon-name-part></tp:taxon-name></italic> sp. nov. <bold>A</bold>. Photograph taken by Mr. Xiang-Rong Su; <bold>B–D</bold>. Photographs taken by Mr. Mao-Zhou Xu; <bold>E</bold>. Photograph taken by Mr. Jing-Xiang Luo.</p></caption><graphic xmlns:xlink="http://www.w3.org/1999/xlink" xlink:href="zookeys-1285-207_article-190753__-g017.jpg" id="oo_1721743.jpg" position="float" orientation="portrait" xlink:type="simple"><uri content-type="original_file" xlink:type="simple">https://binary.pensoft.net/fig/1721743</uri></graphic></fig></tp:treatment-sec></tp:taxon-treatment>
