# Supplementary material for: Taxonomic notes on the Chinese species of the genus Broscosoma Rosenhauer, 1846 (Coleoptera, Carabidae, Broscinae), with description of seven new species
Source: Zookeys. 2026 Jul 21;1285:207–37. doi: 10.3897/zookeys.1285.190753 (PMC13416810; doi:10.3897/zookeys.1285.190753)
Supplement: XML Treatment for Broscosoma xumaozhoui [file zookeys.1285.190753-treatment6.xml]

<!DOCTYPE tp:taxon-treatment
  PUBLIC "-//TaxonX//DTD Taxonomic Treatment Publishing DTD v0 20100105//EN" "tax-treatment-NSO.dtd">
<tp:taxon-treatment xmlns:tp="http://www.plazi.org/taxpub"><tp:treatment-meta><kwd-group><label>Taxon classification</label><kwd>
              <named-content content-type="kingdom">Animalia</named-content>
            </kwd><kwd>
              <named-content content-type="order">Coleoptera</named-content>
            </kwd><kwd>
              <named-content content-type="family">Carabidae</named-content>
            </kwd></kwd-group><mixed-citation publication-type="journal"><person-group><name><surname>Jiang</surname><given-names>Ri-Xin</given-names></name><name><surname>Chen</surname><given-names>Jia-Heng</given-names></name><name><surname>Li</surname><given-names>Zi-Zhong</given-names></name><name><surname>Chen</surname><given-names>Xiang-Sheng</given-names></name></person-group><article-title>Taxonomic notes on the Chinese species of the genus <italic><tp:taxon-name><tp:taxon-name-part taxon-name-part-type="genus" reg="Broscosoma">Broscosoma</tp:taxon-name-part></tp:taxon-name></italic> Rosenhauer, 1846 (<tp:taxon-name><tp:taxon-name-part taxon-name-part-type="order" reg="Coleoptera">Coleoptera</tp:taxon-name-part></tp:taxon-name>, <tp:taxon-name><tp:taxon-name-part taxon-name-part-type="family" reg="Carabidae">Carabidae</tp:taxon-name-part></tp:taxon-name>, <tp:taxon-name><tp:taxon-name-part taxon-name-part-type="subfamily" reg="Broscinae">Broscinae</tp:taxon-name-part></tp:taxon-name>), with description of seven new species</article-title><source>Zookeys</source><day>21</day><month>07</month><year>2026</year><volume>1285</volume><fpage>207</fpage><lpage>237</lpage><pub-id pub-id-type="doi">10.3897/zookeys.1285.190753</pub-id></mixed-citation></tp:treatment-meta><tp:nomenclature><tp:taxon-name><object-id xmlns:xlink="http://www.w3.org/1999/xlink" content-type="arpha" xlink:type="simple">2BC7CE01-77AB-5FED-9DCD-04028553BC6E</object-id>
                		<tp:taxon-name-part taxon-name-part-type="genus" reg="Broscosoma">Broscosoma</tp:taxon-name-part> <tp:taxon-name-part taxon-name-part-type="species" reg="xumaozhoui">xumaozhoui</tp:taxon-name-part>
                	
                		<object-id xmlns:xlink="http://www.w3.org/1999/xlink" content-type="zoobank" xlink:type="simple">https://zoobank.org/E46EADBC-139D-44BD-BFB6-98D00E469C86</object-id>
                	</tp:taxon-name><tp:taxon-status xmlns:xlink="http://www.w3.org/1999/xlink" xlink:type="simple">sp. nov.</tp:taxon-status><xref ref-type="fig" rid="F11">Figs 11</xref><xref ref-type="fig" rid="F12">, 12</xref><xref ref-type="fig" rid="F17">, 17 B–D</xref></tp:nomenclature><tp:treatment-sec sec-type="Common name"><title>Common name.</title><p>徐氏珠步甲.</p></tp:treatment-sec><tp:treatment-sec sec-type="Type material"><title>Type material</title><p>(5 ♂♂, 1 ♀): <bold><italic>Holotype</italic></bold>: China: • ♂, labeled ‘China: Hubei Province (湖北省), Shennongjia Forestry District (神农架林区), Muyu Town (木鱼镇), Shennongding Scenic Spot (神农顶景区), Jinhouling (金猴岭), H: ~2400 m, 23.VI.2025, Mao-Zhou Xu leg.’ (<abbrev xmlns:xlink="http://www.w3.org/1999/xlink" content-type="institution" xlink:title="Institute of Entomology, Guizhou University, Guiyang, China" xlink:type="simple">GUGC</abbrev>). <bold><italic>Paratypes</italic></bold>: • 4 ♂♂, with the same label data as the holotype (<abbrev xmlns:xlink="http://www.w3.org/1999/xlink" content-type="institution" xlink:title="Institute of Entomology, Guizhou University, Guiyang, China" xlink:type="simple">GUGC</abbrev>); 1 ♀, labeled ‘Chongqing (重庆), Wuxi (巫溪), Yintiaoling (阴条岭), Guanshan Forest Centre (官山林场), Shizhuzi (石柱子), 2137 m, <named-content xmlns:xlink="http://www.w3.org/1999/xlink" content-type="dwc:verbatimCoordinates" xlink:type="simple">31.53750°N, 109.69711°E</named-content>, <tp:taxon-name><tp:taxon-name-part taxon-name-part-type="family" reg="Fagaceae">Fagaceae</tp:taxon-name-part></tp:taxon-name> forest; 2024.VIII.11; Jiaheng Chen &amp; Luyu Wang lgt.’ (<abbrev xmlns:xlink="http://www.w3.org/1999/xlink" content-type="institution" xlink:title="Forest Entomology Laboratory, Beijing Forestry University, Beijing, China" xlink:type="simple">CBFU</abbrev>).</p></tp:treatment-sec><tp:treatment-sec sec-type="Diagnosis"><title>Diagnosis.</title><p>Size small, body elongate-pyriform; dorsal surface shiny with extremely weak metallic luster, dark brown to black; palpi, antennae, labrum, mandibles and femora reddish brown, tibiae and tarsi yellowish brown. Elytral stria 1 deeply incised, striae 2–7 distinct but shallow, striae 6 and 7 shallower than 2–5, stria 8 very short and shallow, almost effaced, with only a shallow impression remaining; shoulders largely rounded. Basal portion of pronotum sparsely and coarsely punctate, with just a few punctures connected forming short wrinkles. Aedeagus strongly curved and ending in a rounded tip, apical part of left paramere covered with a row of setae in different lengths along the anterior margin, some of them much longer than others.</p></tp:treatment-sec><tp:treatment-sec sec-type="Description"><title>Description.</title><p><bold>Male. <italic>Body</italic></bold> (Fig. <xref ref-type="fig" rid="F11">11A</xref>) elongate-pyriform, dorsal surface dark brown to black, much shiny, with extremely weak metallic luster; palpi, antennae, labrum, and mandibles reddish brown; femora reddish brown, tibiae and tarsi yellowish brown.</p><fig id="F11" position="float" orientation="portrait"><object-id xmlns:xlink="http://www.w3.org/1999/xlink" content-type="doi" xlink:type="simple">10.3897/zookeys.1285.190753.figure11</object-id><object-id xmlns:xlink="http://www.w3.org/1999/xlink" content-type="arpha" xlink:type="simple">033EFFFC-6471-5700-919D-95DA02098CF6</object-id><label>Figure 11.</label><caption><p><bold>A</bold>. Dorsal habitus of <italic><tp:taxon-name><tp:taxon-name-part taxon-name-part-type="genus" reg="Broscosoma">Broscosoma</tp:taxon-name-part> <tp:taxon-name-part taxon-name-part-type="species" reg="xumaozhoui">xumaozhoui</tp:taxon-name-part></tp:taxon-name></italic> sp. nov., male; <bold>B</bold>. Ditto, head and pronotum, dorsal view. Scale bars: 2 mm (<bold>A</bold>); 1 mm (<bold>B</bold>). Red dots: setigerous punctures.</p></caption><graphic xmlns:xlink="http://www.w3.org/1999/xlink" xlink:href="zookeys-1285-207_article-190753__-g011.jpg" id="oo_1721737.jpg" position="float" orientation="portrait" xlink:type="simple"><uri content-type="original_file" xlink:type="simple">https://binary.pensoft.net/fig/1721737</uri></graphic></fig><p><bold><italic>Head</italic></bold> (Fig. <xref ref-type="fig" rid="F11">11B</xref>), finely convex; dorsal surface shiny, with sparse micro-punctures; labrum nearly rectangular, with six setae and apical margin slightly concave; frontal grooves irregular and impunctate; apical margin of clypeus moderately concave, with one seta on each side; eyes medium-sized, moderately convex.</p><p><bold><italic>Pronotum</italic></bold> (Fig. <xref ref-type="fig" rid="F11">11B</xref>) globose, distinctly convex, longer than wide, with maximum width anterior to the middle, equally constricted at anterior and basal margins; dorsal surface with sparse micro-punctures; median longitudinal impression and anterior transverse impression shallow but distinct; one mid-lateral seta present at anterior middle of pronotum on each side, basal-lateral seta absent; basal portion sparsely and coarsely punctate.</p><p><bold><italic>Elytra</italic></bold> (Fig. <xref ref-type="fig" rid="F12">12A</xref>) ovoid, strongly convex; shoulders narrow and rounded; each elytron with eight striae, stria 1 deeply incised, striae 2–7 distinct but shallow, striae 6 and 7 shallower than 2–5, stria 8 very short and shallow, almost effaced, with only a shallow impression remaining, all striae finely punctate, not extended to the anterior and posterior margins of elytra; one parascutellar seta present at base of stria 1, discal setae absent, umbilicate series comprised of one humeral, one preapical and two apical pores.</p><fig id="F12" position="float" orientation="portrait"><object-id xmlns:xlink="http://www.w3.org/1999/xlink" content-type="doi" xlink:type="simple">10.3897/zookeys.1285.190753.figure12</object-id><object-id xmlns:xlink="http://www.w3.org/1999/xlink" content-type="arpha" xlink:type="simple">2E435F03-8E63-5645-8DFB-D3FBEBB9412F</object-id><label>Figure 12.</label><caption><p>Diagnostic features of <italic><tp:taxon-name><tp:taxon-name-part taxon-name-part-type="genus" reg="Broscosoma">Broscosoma</tp:taxon-name-part> <tp:taxon-name-part taxon-name-part-type="species" reg="xumaozhoui">xumaozhoui</tp:taxon-name-part></tp:taxon-name></italic> sp. nov., male. <bold>A</bold>. Elytra, oblique right view; <bold>B</bold>. Median lobe of aedeagus, lateral view; <bold>C</bold>. Ditto, ventral view; <bold>D</bold>. Right paramere; <bold>E</bold>. Left paramere. Scale bars: 1 mm (<bold>A</bold>); 0.5 mm (<bold>B–E</bold>). Features in red: sut, elytral suture; s1–s8, elytral striae 1–8. Red dots: setigerous punctures.</p></caption><graphic xmlns:xlink="http://www.w3.org/1999/xlink" xlink:href="zookeys-1285-207_article-190753__-g012.jpg" id="oo_1721738.jpg" position="float" orientation="portrait" xlink:type="simple"><uri content-type="original_file" xlink:type="simple">https://binary.pensoft.net/fig/1721738</uri></graphic></fig><p><bold><italic>Legs</italic></bold> simple, glabrous, only tibial apex with a few thin setae, protarsomeres 1–4 with adhesive setae ventrally.</p><p><bold><italic>Median lobe of aedeagus</italic></bold> (Fig. <xref ref-type="fig" rid="F12">12B, C</xref>) strongly curved and ended in a narrowly rounded tip in lateral view, slender and apical half weakly curved in ventral view; left paramere (Fig. <xref ref-type="fig" rid="F12">12E</xref>) weakly expanded at middle, apical portion narrowed ending in a widely rounded tip, with a row of long setae in different lengths along the anterior margin, some of them much longer than others; right paramere (Fig. <xref ref-type="fig" rid="F12">12D</xref>) slender and distinctly curved at basal 1/2, with dense long setae along apico-anterior margin.</p><p><bold>Female</bold>: externally similar to the male, protarsomeres 1–4 without adhesive setae ventrally.</p></tp:treatment-sec><tp:treatment-sec sec-type="Measurements"><title>Measurements</title><p><bold>(mm)</bold>. Males: <abbrev xmlns:xlink="http://www.w3.org/1999/xlink" xlink:title="length of body" xlink:type="simple">BL</abbrev> 6.28–6.81; <abbrev xmlns:xlink="http://www.w3.org/1999/xlink" xlink:title="length of head" xlink:type="simple">HL</abbrev> 0.94–1.06, <abbrev xmlns:xlink="http://www.w3.org/1999/xlink" xlink:title="width of head" xlink:type="simple">HW</abbrev> 1.23–1.33; <abbrev xmlns:xlink="http://www.w3.org/1999/xlink" xlink:title="length of pronotum" xlink:type="simple">PL</abbrev> 1.81–2.03, <abbrev xmlns:xlink="http://www.w3.org/1999/xlink" xlink:title="maximum width of pronotum" xlink:type="simple">PW</abbrev> 1.45–1.64; <abbrev xmlns:xlink="http://www.w3.org/1999/xlink" xlink:title="length of elytra" xlink:type="simple">EL</abbrev> 3.53–3.89, <abbrev xmlns:xlink="http://www.w3.org/1999/xlink" xlink:title="maximum width of elytra" xlink:type="simple">EW</abbrev> 2.39–2.55. Females: <abbrev xmlns:xlink="http://www.w3.org/1999/xlink" xlink:title="length of body" xlink:type="simple">BL</abbrev> 7.10; <abbrev xmlns:xlink="http://www.w3.org/1999/xlink" xlink:title="length of head" xlink:type="simple">HL</abbrev> 1.25, <abbrev xmlns:xlink="http://www.w3.org/1999/xlink" xlink:title="width of head" xlink:type="simple">HW</abbrev> 1.33; <abbrev xmlns:xlink="http://www.w3.org/1999/xlink" xlink:title="length of pronotum" xlink:type="simple">PL</abbrev> 2.00, <abbrev xmlns:xlink="http://www.w3.org/1999/xlink" xlink:title="maximum width of pronotum" xlink:type="simple">PW</abbrev> 1.71; <abbrev xmlns:xlink="http://www.w3.org/1999/xlink" xlink:title="length of elytra" xlink:type="simple">EL</abbrev> 3.85, <abbrev xmlns:xlink="http://www.w3.org/1999/xlink" xlink:title="maximum width of elytra" xlink:type="simple">EW</abbrev> 2.65.</p></tp:treatment-sec><tp:treatment-sec sec-type="Comparison"><title>Comparison.</title><p>Members of this new species are very similar to those of <italic><tp:taxon-name><tp:taxon-name-part taxon-name-part-type="genus" reg="Broscosoma">B.</tp:taxon-name-part> <tp:taxon-name-part taxon-name-part-type="species" reg="epanggong">epanggong</tp:taxon-name-part></tp:taxon-name></italic> sp. nov. and <italic><tp:taxon-name><tp:taxon-name-part taxon-name-part-type="genus" reg="Broscosoma">B.</tp:taxon-name-part> <tp:taxon-name-part taxon-name-part-type="species" reg="valainisi">valainisi</tp:taxon-name-part></tp:taxon-name></italic>. The differences between members of these three species and other congeners, and the differences between <italic><tp:taxon-name><tp:taxon-name-part taxon-name-part-type="genus" reg="Broscosoma">B.</tp:taxon-name-part> <tp:taxon-name-part taxon-name-part-type="species" reg="xumaozhoui">xumaozhoui</tp:taxon-name-part></tp:taxon-name></italic> sp. nov. and <italic><tp:taxon-name><tp:taxon-name-part taxon-name-part-type="genus" reg="Broscosoma">B.</tp:taxon-name-part> <tp:taxon-name-part taxon-name-part-type="species" reg="epanggong">epanggong</tp:taxon-name-part></tp:taxon-name></italic> sp. nov., are discussed in the comparison section for <italic><tp:taxon-name><tp:taxon-name-part taxon-name-part-type="genus" reg="Broscosoma">B.</tp:taxon-name-part> <tp:taxon-name-part taxon-name-part-type="species" reg="epanggong">epanggong</tp:taxon-name-part></tp:taxon-name></italic> sp. nov.</p><p>Members of <italic><tp:taxon-name><tp:taxon-name-part taxon-name-part-type="genus" reg="Broscosoma">B.</tp:taxon-name-part> <tp:taxon-name-part taxon-name-part-type="species" reg="xumaozhoui">xumaozhoui</tp:taxon-name-part></tp:taxon-name></italic> sp. nov. and <italic><tp:taxon-name><tp:taxon-name-part taxon-name-part-type="genus" reg="Broscosoma">B.</tp:taxon-name-part> <tp:taxon-name-part taxon-name-part-type="species" reg="valainisi">valainisi</tp:taxon-name-part></tp:taxon-name></italic> can be distinguished as follows: 1) body size smaller, <abbrev xmlns:xlink="http://www.w3.org/1999/xlink" xlink:title="length of body" xlink:type="simple">BL</abbrev> &lt; 7.0 mm (vs <abbrev xmlns:xlink="http://www.w3.org/1999/xlink" xlink:title="length of body" xlink:type="simple">BL</abbrev> &gt; 10.0 mm in <italic><tp:taxon-name><tp:taxon-name-part taxon-name-part-type="genus" reg="Broscosoma">B.</tp:taxon-name-part> <tp:taxon-name-part taxon-name-part-type="species" reg="valainisi">valainisi</tp:taxon-name-part></tp:taxon-name></italic>); 2) elytral shoulder narrower; 3) elytra form shorter, <abbrev xmlns:xlink="http://www.w3.org/1999/xlink" xlink:title="length of elytra" xlink:type="simple">EL</abbrev>/<abbrev xmlns:xlink="http://www.w3.org/1999/xlink" xlink:title="maximum width of elytra" xlink:type="simple">EW</abbrev> &lt; 1.6 (<abbrev xmlns:xlink="http://www.w3.org/1999/xlink" xlink:title="length of elytra" xlink:type="simple">EL</abbrev>/<abbrev xmlns:xlink="http://www.w3.org/1999/xlink" xlink:title="maximum width of elytra" xlink:type="simple">EW</abbrev> &gt; 1.6 in <italic><tp:taxon-name><tp:taxon-name-part taxon-name-part-type="genus" reg="Broscosoma">B.</tp:taxon-name-part> <tp:taxon-name-part taxon-name-part-type="species" reg="valainisi">valainisi</tp:taxon-name-part></tp:taxon-name></italic>); 4) left paramere with apex wider, ended in a widely rounded tip (ended in a narrow tip in <italic><tp:taxon-name><tp:taxon-name-part taxon-name-part-type="genus" reg="Broscosoma">B.</tp:taxon-name-part> <tp:taxon-name-part taxon-name-part-type="species" reg="valainisi">valainisi</tp:taxon-name-part></tp:taxon-name></italic>); 5) left paramere with long setae along the anterior margin (vs without setae in <italic><tp:taxon-name><tp:taxon-name-part taxon-name-part-type="genus" reg="Broscosoma">B.</tp:taxon-name-part> <tp:taxon-name-part taxon-name-part-type="species" reg="valainisi">valainisi</tp:taxon-name-part></tp:taxon-name></italic>).</p></tp:treatment-sec><tp:treatment-sec sec-type="Distribution"><title>Distribution.</title><p>China: only known from two adjacent localities: Shennongjia in western part of Hubei Province and Yintiaoling N. R. in eastern part of Chongqing Municipality.</p></tp:treatment-sec><tp:treatment-sec sec-type="Biological notes"><title>Biological notes.</title><p>All adults from Hubei were collected on the lower area of a damp cliff at night (Fig. <xref ref-type="fig" rid="F17">17B–D</xref>). The paratype from Chongqing was collected on wooden trestle in a <tp:taxon-name><tp:taxon-name-part taxon-name-part-type="family" reg="Fagaceae">Fagaceae</tp:taxon-name-part></tp:taxon-name> forest. The body surface of the specimens from Hubei Province carried hypopodes of <tp:taxon-name><tp:taxon-name-part taxon-name-part-type="family" reg="Acaridae">Acaridae</tp:taxon-name-part></tp:taxon-name> (Fig. <xref ref-type="fig" rid="F13">13A, B</xref>) and <tp:taxon-name><tp:taxon-name-part taxon-name-part-type="class" reg="Laboulbeniomycetes">Laboulbeniomycetes</tp:taxon-name-part></tp:taxon-name> (Fig. <xref ref-type="fig" rid="F13">13C–F</xref>).</p><fig id="F13" position="float" orientation="portrait"><object-id xmlns:xlink="http://www.w3.org/1999/xlink" content-type="doi" xlink:type="simple">10.3897/zookeys.1285.190753.figure13</object-id><object-id xmlns:xlink="http://www.w3.org/1999/xlink" content-type="arpha" xlink:type="simple">4AEA45A5-4245-5B84-9705-83C97F20BE45</object-id><label>Figure 13.</label><caption><p>Attachments on the body surface of <italic><tp:taxon-name><tp:taxon-name-part taxon-name-part-type="genus" reg="Broscosoma">Broscosoma</tp:taxon-name-part> <tp:taxon-name-part taxon-name-part-type="species" reg="xumaozhoui">xumaozhoui</tp:taxon-name-part></tp:taxon-name></italic> sp. nov. <bold>A</bold>. Hypopodes of <tp:taxon-name><tp:taxon-name-part taxon-name-part-type="family" reg="Acaridae">Acaridae</tp:taxon-name-part></tp:taxon-name>, dorsal view; <bold>B</bold>. Ditto, ventral view; <bold>C, E</bold>. <tp:taxon-name><tp:taxon-name-part taxon-name-part-type="class" reg="Laboulbeniomycetes">Laboulbeniomycetes</tp:taxon-name-part></tp:taxon-name>, habitus; <bold>D, F</bold>. Ditto, basal part. Scale bars: 0.2 mm (<bold>A, B</bold>); 0.1 mm (<bold>C, E</bold>); 0.05 mm (<bold>D, F</bold>). <bold>A, B</bold>. Taken by Mr. Bao-Xiang Zhan.</p></caption><graphic xmlns:xlink="http://www.w3.org/1999/xlink" xlink:href="zookeys-1285-207_article-190753__-g013.jpg" id="oo_1721739.jpg" position="float" orientation="portrait" xlink:type="simple"><uri content-type="original_file" xlink:type="simple">https://binary.pensoft.net/fig/1721739</uri></graphic></fig></tp:treatment-sec><tp:treatment-sec sec-type="Etymology"><title>Etymology.</title><p>This specific name honors Mr. Mao-Zhou Xu (Yantai City, Shandong Province, China), one of the collectors of specimens of this new species.</p></tp:treatment-sec><tp:treatment-sec><!--Section generated to contain objects referenced in tp:taxon-treatment.--><fig id="F17" position="float" orientation="portrait"><object-id xmlns:xlink="http://www.w3.org/1999/xlink" content-type="doi" xlink:type="simple">10.3897/zookeys.1285.190753.figure17</object-id><object-id xmlns:xlink="http://www.w3.org/1999/xlink" content-type="arpha" xlink:type="simple">1E5FD988-9786-593F-B525-BEF45F6E6551</object-id><label>Figure 17.</label><caption><p>Habitats of <italic><tp:taxon-name><tp:taxon-name-part taxon-name-part-type="genus" reg="Broscosoma">Broscosoma</tp:taxon-name-part></tp:taxon-name></italic> species. <bold>A</bold>. General environment of Huanggangshan Mountain, Fujian province, China; <bold>B</bold>. General environment of Jinhouling, Hubei Province China; <bold>C, D</bold>. Living adults of <italic><tp:taxon-name><tp:taxon-name-part taxon-name-part-type="genus" reg="Broscosoma">B.</tp:taxon-name-part> <tp:taxon-name-part taxon-name-part-type="species" reg="xumaozhoui">xumaozhoui</tp:taxon-name-part></tp:taxon-name></italic> sp. nov.; <bold>E</bold>. Living adult of <italic><tp:taxon-name><tp:taxon-name-part taxon-name-part-type="genus" reg="Broscosoma">B.</tp:taxon-name-part> <tp:taxon-name-part taxon-name-part-type="species" reg="luojingxiangi">luojingxiangi</tp:taxon-name-part></tp:taxon-name></italic> sp. nov. <bold>A</bold>. Photograph taken by Mr. Xiang-Rong Su; <bold>B–D</bold>. Photographs taken by Mr. Mao-Zhou Xu; <bold>E</bold>. Photograph taken by Mr. Jing-Xiang Luo.</p></caption><graphic xmlns:xlink="http://www.w3.org/1999/xlink" xlink:href="zookeys-1285-207_article-190753__-g017.jpg" id="oo_1721743.jpg" position="float" orientation="portrait" xlink:type="simple"><uri content-type="original_file" xlink:type="simple">https://binary.pensoft.net/fig/1721743</uri></graphic></fig></tp:treatment-sec></tp:taxon-treatment>
