# Supplementary material for: Taxonomic notes on the Chinese species of the genus Broscosoma Rosenhauer, 1846 (Coleoptera, Carabidae, Broscinae), with description of seven new species
Source: Zookeys. 2026 Jul 21;1285:207–37. doi: 10.3897/zookeys.1285.190753 (PMC13416810; doi:10.3897/zookeys.1285.190753)
Supplement: XML Treatment for Broscosoma zhouhanpingi [file zookeys.1285.190753-treatment7.xml]

<!DOCTYPE tp:taxon-treatment
  PUBLIC "-//TaxonX//DTD Taxonomic Treatment Publishing DTD v0 20100105//EN" "tax-treatment-NSO.dtd">
<tp:taxon-treatment xmlns:tp="http://www.plazi.org/taxpub"><tp:treatment-meta><kwd-group><label>Taxon classification</label><kwd>
              <named-content content-type="kingdom">Animalia</named-content>
            </kwd><kwd>
              <named-content content-type="order">Coleoptera</named-content>
            </kwd><kwd>
              <named-content content-type="family">Carabidae</named-content>
            </kwd></kwd-group><mixed-citation publication-type="journal"><person-group><name><surname>Jiang</surname><given-names>Ri-Xin</given-names></name><name><surname>Chen</surname><given-names>Jia-Heng</given-names></name><name><surname>Li</surname><given-names>Zi-Zhong</given-names></name><name><surname>Chen</surname><given-names>Xiang-Sheng</given-names></name></person-group><article-title>Taxonomic notes on the Chinese species of the genus <italic><tp:taxon-name><tp:taxon-name-part taxon-name-part-type="genus" reg="Broscosoma">Broscosoma</tp:taxon-name-part></tp:taxon-name></italic> Rosenhauer, 1846 (<tp:taxon-name><tp:taxon-name-part taxon-name-part-type="order" reg="Coleoptera">Coleoptera</tp:taxon-name-part></tp:taxon-name>, <tp:taxon-name><tp:taxon-name-part taxon-name-part-type="family" reg="Carabidae">Carabidae</tp:taxon-name-part></tp:taxon-name>, <tp:taxon-name><tp:taxon-name-part taxon-name-part-type="subfamily" reg="Broscinae">Broscinae</tp:taxon-name-part></tp:taxon-name>), with description of seven new species</article-title><source>Zookeys</source><day>21</day><month>07</month><year>2026</year><volume>1285</volume><fpage>207</fpage><lpage>237</lpage><pub-id pub-id-type="doi">10.3897/zookeys.1285.190753</pub-id></mixed-citation></tp:treatment-meta><tp:nomenclature><tp:taxon-name><object-id xmlns:xlink="http://www.w3.org/1999/xlink" content-type="arpha" xlink:type="simple">3F8547EB-AC9A-5507-8EE7-04C6FEECA927</object-id>
                		<tp:taxon-name-part taxon-name-part-type="genus" reg="Broscosoma">Broscosoma</tp:taxon-name-part> <tp:taxon-name-part taxon-name-part-type="species" reg="zhouhanpingi">zhouhanpingi</tp:taxon-name-part>
                	
                		<object-id xmlns:xlink="http://www.w3.org/1999/xlink" content-type="zoobank" xlink:type="simple">https://zoobank.org/536FE16B-F23C-41DE-A605-7B66A543E336</object-id>
                	</tp:taxon-name><tp:taxon-status xmlns:xlink="http://www.w3.org/1999/xlink" xlink:type="simple">sp. nov.</tp:taxon-status><xref ref-type="fig" rid="F14">Figs 14</xref><xref ref-type="fig" rid="F15">, 15</xref><xref ref-type="fig" rid="F18">, 18</xref></tp:nomenclature><tp:treatment-sec sec-type="Common name"><title>Common name.</title><p>周氏珠步甲.</p></tp:treatment-sec><tp:treatment-sec sec-type="Type material"><title>Type material</title><p>(1 ♂): <bold><italic>Holotype</italic></bold>: China: • ♂, labeled ‘China: Chongqing City (重庆市), Qijiang District (綦江区), Xinwu Village (新五村), Chongqing Qijiang National Geological Park (重庆綦江国家地质公园), Gujianshan Scenic Area (古剑山景区), <named-content xmlns:xlink="http://www.w3.org/1999/xlink" content-type="dwc:verbatimCoordinates" xlink:type="simple">28°58'19.35"N, 106°37'23.7"E</named-content>, H: ~552 m, 19.II.2021, Han-Ping Zhou leg.’ (<abbrev xmlns:xlink="http://www.w3.org/1999/xlink" content-type="institution" xlink:title="Institute of Entomology, Guizhou University, Guiyang, China" xlink:type="simple">GUGC</abbrev>).</p></tp:treatment-sec><tp:treatment-sec sec-type="Diagnosis"><title>Diagnosis.</title><p>Size small, body pyriform; dorsal surface shiny, without metallic luster, head and pronotum (except basal portion) dark brown to black, elytra and basal portion of pronotum reddish brown to dark brown; femora and mandibles reddish brown to dark brown; tibiae and tarsi yellowish brown. Elytra with eight distinct striae, all striae distinctly incised and finely punctate; shoulders largely rounded. Pronotum with micro-punctures on anterior portion slightly denser than on other areas; basal portion faintly punctate in anterior and posterior grooves. Aedeagus with median lobe ending in a truncated tip; left paramere with tip widely rounded, with a row of short setae in different lengths along the anterior margin, setae on apex much longer than that on other parts.</p></tp:treatment-sec><tp:treatment-sec sec-type="Description"><title>Description.</title><p><bold>Male. <italic>Body</italic></bold> (Fig. <xref ref-type="fig" rid="F14">14A</xref>) pyriform; dorsal surface shiny, without metallic luster, head and pronotum (except basal portion) dark brown to black, elytra and basal portion of pronotum reddish brown to dark brown; femora and mandibles reddish brown to dark brown; tibiae and tarsi yellowish brown.</p><fig id="F14" position="float" orientation="portrait"><object-id xmlns:xlink="http://www.w3.org/1999/xlink" content-type="doi" xlink:type="simple">10.3897/zookeys.1285.190753.figure14</object-id><object-id xmlns:xlink="http://www.w3.org/1999/xlink" content-type="arpha" xlink:type="simple">1D8637EE-7DAE-5A5B-940C-30E86EB8355B</object-id><label>Figure 14.</label><caption><p><bold>A</bold>. Dorsal habitus of <italic><tp:taxon-name><tp:taxon-name-part taxon-name-part-type="genus" reg="Broscosoma">Broscosoma</tp:taxon-name-part> <tp:taxon-name-part taxon-name-part-type="species" reg="zhouhanpingi">zhouhanpingi</tp:taxon-name-part></tp:taxon-name></italic> sp. nov., male; <bold>B</bold>. Ditto, head and pronotum, dorsal view. Scale bars: 2 mm (<bold>A</bold>); 1 mm (<bold>B</bold>). Red dots: setigerous punctures.</p></caption><graphic xmlns:xlink="http://www.w3.org/1999/xlink" xlink:href="zookeys-1285-207_article-190753__-g014.jpg" id="oo_1721740.jpg" position="float" orientation="portrait" xlink:type="simple"><uri content-type="original_file" xlink:type="simple">https://binary.pensoft.net/fig/1721740</uri></graphic></fig><p><bold><italic>Head</italic></bold> (Fig. <xref ref-type="fig" rid="F14">14B</xref>) finely convex; dorsal surface shiny, with micro-punctures sparse and almost indistinct; labrum nearly rectangular, with six setae and apical margin slightly concave; frontal grooves irregular and impunctate; apical margin of clypeus nearly straight with one seta on each side; eyes medium-sized, finely convex; tempora short and swollen.</p><p><bold><italic>Pronotum</italic></bold> (Fig. <xref ref-type="fig" rid="F14">14B</xref>) globose, distinctly convex, slightly longer than wide, with maximum width slightly anterior to the middle, equally constricted at anterior and basal margins; dorsal surface shiny and with sparse micro-punctures, micro-punctures near anterior margin slightly denser than that on other area; median longitudinal impression and anterior transverse impression shallow but distinct; one mid-lateral seta present at anterior middle of pronotum on each side, basal-lateral seta absent; basal portion faintly punctate in anterior and posterior grooves.</p><p><bold><italic>Elytra</italic></bold> (Fig. <xref ref-type="fig" rid="F15">15A</xref>) ovoid, strongly convex; shoulders extremely narrow and rounded; each elytron with eight distinct striae, all striae distinctly incised and finely punctate; one parascutellar seta present at base of stria 2, discal setae absent, umbilicate series comprised of one humeral, one preapical and two apical pores.</p><fig id="F15" position="float" orientation="portrait"><object-id xmlns:xlink="http://www.w3.org/1999/xlink" content-type="doi" xlink:type="simple">10.3897/zookeys.1285.190753.figure15</object-id><object-id xmlns:xlink="http://www.w3.org/1999/xlink" content-type="arpha" xlink:type="simple">91FCBF3A-A057-5DD1-9F37-3F1AC1CAE06E</object-id><label>Figure 15.</label><caption><p>Diagnostic features of <italic><tp:taxon-name><tp:taxon-name-part taxon-name-part-type="genus" reg="Broscosoma">Broscosoma</tp:taxon-name-part> <tp:taxon-name-part taxon-name-part-type="species" reg="zhouhanpingi">zhouhanpingi</tp:taxon-name-part></tp:taxon-name></italic> sp. nov., male. <bold>A</bold>. Elytra, oblique right view; <bold>B</bold>. Median lobe of aedeagus, lateral view; <bold>C</bold>. Ditto, ventral view; <bold>D</bold>. Right paramere; <bold>E</bold>. Left paramere; <bold>F</bold>. Ditto, apical part. Scale bars: 1 mm (<bold>A</bold>); 0.5 mm (<bold>B, C</bold>); 0.2 mm (<bold>D, E</bold>); 0.1 mm (<bold>F</bold>). Features in red: sut, elytral suture; s1–s8, elytral striae 1–8. Red dots: setigerous punctures.</p></caption><graphic xmlns:xlink="http://www.w3.org/1999/xlink" xlink:href="zookeys-1285-207_article-190753__-g015.jpg" id="oo_1721741.jpg" position="float" orientation="portrait" xlink:type="simple"><uri content-type="original_file" xlink:type="simple">https://binary.pensoft.net/fig/1721741</uri></graphic></fig><p><bold><italic>Legs</italic></bold> simple, glabrous, only tibial apex with a few thin setae, protarsomeres 1–4 with adhesive setae ventrally.</p><p><bold><italic>Median lobe of aedeagus</italic></bold> (Fig. <xref ref-type="fig" rid="F15">15B, C</xref>) simple, curved and ended in a truncated tip in lateral view; nearly straight and apex weakly curved in ventral view; left paramere (Fig. <xref ref-type="fig" rid="F15">15E, F</xref>) expanded at middle, apical part narrowed, with apex widely rounded, apical part with several short setae along the anterior margin; right paramere (Fig. <xref ref-type="fig" rid="F15">15D</xref>) slender and curved, rounded at apex, with dense long setae along apicoanterior margin.</p><fig id="F16" position="float" orientation="portrait"><object-id xmlns:xlink="http://www.w3.org/1999/xlink" content-type="doi" xlink:type="simple">10.3897/zookeys.1285.190753.figure16</object-id><object-id xmlns:xlink="http://www.w3.org/1999/xlink" content-type="arpha" xlink:type="simple">F4357F15-E5DF-5E85-A669-64803A1C3283</object-id><label>Figure 16.</label><caption><p>Habitats of <italic><tp:taxon-name><tp:taxon-name-part taxon-name-part-type="genus" reg="Broscosoma">Broscosoma</tp:taxon-name-part></tp:taxon-name></italic> species. <bold>A</bold>. General environment of Guangwushan Mountain, Sichuan Province, China; <bold>B</bold>. Living adult of <italic><tp:taxon-name><tp:taxon-name-part taxon-name-part-type="genus" reg="Broscosoma">B.</tp:taxon-name-part> <tp:taxon-name-part taxon-name-part-type="species" reg="epanggong">epanggong</tp:taxon-name-part></tp:taxon-name></italic> sp. nov.; <bold>C</bold>. Living adult of <italic><tp:taxon-name><tp:taxon-name-part taxon-name-part-type="genus" reg="Broscosoma">B.</tp:taxon-name-part> <tp:taxon-name-part taxon-name-part-type="species" reg="chaoshan">chaoshan</tp:taxon-name-part></tp:taxon-name></italic> sp. nov. <bold>A, B</bold>. Photographs taken by Mr. Mao-Zhou Xu.</p></caption><graphic xmlns:xlink="http://www.w3.org/1999/xlink" xlink:href="zookeys-1285-207_article-190753__-g016.jpg" id="oo_1721742.jpg" position="float" orientation="portrait" xlink:type="simple"><uri content-type="original_file" xlink:type="simple">https://binary.pensoft.net/fig/1721742</uri></graphic></fig><fig id="F17" position="float" orientation="portrait"><object-id xmlns:xlink="http://www.w3.org/1999/xlink" content-type="doi" xlink:type="simple">10.3897/zookeys.1285.190753.figure17</object-id><object-id xmlns:xlink="http://www.w3.org/1999/xlink" content-type="arpha" xlink:type="simple">1E5FD988-9786-593F-B525-BEF45F6E6551</object-id><label>Figure 17.</label><caption><p>Habitats of <italic><tp:taxon-name><tp:taxon-name-part taxon-name-part-type="genus" reg="Broscosoma">Broscosoma</tp:taxon-name-part></tp:taxon-name></italic> species. <bold>A</bold>. General environment of Huanggangshan Mountain, Fujian province, China; <bold>B</bold>. General environment of Jinhouling, Hubei Province China; <bold>C, D</bold>. Living adults of <italic><tp:taxon-name><tp:taxon-name-part taxon-name-part-type="genus" reg="Broscosoma">B.</tp:taxon-name-part> <tp:taxon-name-part taxon-name-part-type="species" reg="xumaozhoui">xumaozhoui</tp:taxon-name-part></tp:taxon-name></italic> sp. nov.; <bold>E</bold>. Living adult of <italic><tp:taxon-name><tp:taxon-name-part taxon-name-part-type="genus" reg="Broscosoma">B.</tp:taxon-name-part> <tp:taxon-name-part taxon-name-part-type="species" reg="luojingxiangi">luojingxiangi</tp:taxon-name-part></tp:taxon-name></italic> sp. nov. <bold>A</bold>. Photograph taken by Mr. Xiang-Rong Su; <bold>B–D</bold>. Photographs taken by Mr. Mao-Zhou Xu; <bold>E</bold>. Photograph taken by Mr. Jing-Xiang Luo.</p></caption><graphic xmlns:xlink="http://www.w3.org/1999/xlink" xlink:href="zookeys-1285-207_article-190753__-g017.jpg" id="oo_1721743.jpg" position="float" orientation="portrait" xlink:type="simple"><uri content-type="original_file" xlink:type="simple">https://binary.pensoft.net/fig/1721743</uri></graphic></fig><fig id="F18" position="float" orientation="portrait"><object-id xmlns:xlink="http://www.w3.org/1999/xlink" content-type="doi" xlink:type="simple">10.3897/zookeys.1285.190753.figure18</object-id><object-id xmlns:xlink="http://www.w3.org/1999/xlink" content-type="arpha" xlink:type="simple">B5E83E84-8DDF-5366-A643-319CEF101140</object-id><label>Figure 18.</label><caption><p>Habitat of <italic><tp:taxon-name><tp:taxon-name-part taxon-name-part-type="genus" reg="Broscosoma">Broscosoma</tp:taxon-name-part> <tp:taxon-name-part taxon-name-part-type="species" reg="zhouhanpingi">zhouhanpingi</tp:taxon-name-part></tp:taxon-name></italic> sp. nov. <bold>A, B</bold>. General environment of Gujianshan Scenic Area, Chongqing City, China; <bold>C</bold>. Living adult of <italic><tp:taxon-name><tp:taxon-name-part taxon-name-part-type="genus" reg="Broscosoma">B.</tp:taxon-name-part> <tp:taxon-name-part taxon-name-part-type="species" reg="zhouhanpingi">zhouhanpingi</tp:taxon-name-part></tp:taxon-name></italic> sp. nov. All photographs taken by Mr. Han-Ping Zhou.</p></caption><graphic xmlns:xlink="http://www.w3.org/1999/xlink" xlink:href="zookeys-1285-207_article-190753__-g018.jpg" id="oo_1721744.jpg" position="float" orientation="portrait" xlink:type="simple"><uri content-type="original_file" xlink:type="simple">https://binary.pensoft.net/fig/1721744</uri></graphic></fig><fig id="F19" position="float" orientation="portrait"><object-id xmlns:xlink="http://www.w3.org/1999/xlink" content-type="doi" xlink:type="simple">10.3897/zookeys.1285.190753.figure19</object-id><object-id xmlns:xlink="http://www.w3.org/1999/xlink" content-type="arpha" xlink:type="simple">DA3ED150-7050-5856-A91E-DAA1586446AC</object-id><label>Figure 19.</label><caption><p>Distribution map of Chinese <italic><tp:taxon-name><tp:taxon-name-part taxon-name-part-type="genus" reg="Broscosoma">Broscosoma</tp:taxon-name-part></tp:taxon-name></italic> species outside the Qinghai-Xizang Plateau and Hengduan Mountains region.</p></caption><graphic xmlns:xlink="http://www.w3.org/1999/xlink" xlink:href="zookeys-1285-207_article-190753__-g019.jpg" id="oo_1721745.jpg" position="float" orientation="portrait" xlink:type="simple"><uri content-type="original_file" xlink:type="simple">https://binary.pensoft.net/fig/1721745</uri></graphic></fig><p><bold>Female</bold>: unknown.</p></tp:treatment-sec><tp:treatment-sec sec-type="Measurements"><title>Measurements</title><p><bold>(mm)</bold>. Male: <abbrev xmlns:xlink="http://www.w3.org/1999/xlink" xlink:title="length of body" xlink:type="simple">BL</abbrev> 7.55; <abbrev xmlns:xlink="http://www.w3.org/1999/xlink" xlink:title="length of head" xlink:type="simple">HL</abbrev> 1.00, <abbrev xmlns:xlink="http://www.w3.org/1999/xlink" xlink:title="width of head" xlink:type="simple">HW</abbrev> 1.52; <abbrev xmlns:xlink="http://www.w3.org/1999/xlink" xlink:title="length of pronotum" xlink:type="simple">PL</abbrev> 2.46, <abbrev xmlns:xlink="http://www.w3.org/1999/xlink" xlink:title="maximum width of pronotum" xlink:type="simple">PW</abbrev> 2.04; <abbrev xmlns:xlink="http://www.w3.org/1999/xlink" xlink:title="length of elytra" xlink:type="simple">EL</abbrev> 4.09, <abbrev xmlns:xlink="http://www.w3.org/1999/xlink" xlink:title="maximum width of elytra" xlink:type="simple">EW</abbrev> 2.95.</p></tp:treatment-sec><tp:treatment-sec sec-type="Comparison"><title>Comparison.</title><p>Members of this new species are very similar to those of <italic><tp:taxon-name><tp:taxon-name-part taxon-name-part-type="genus" reg="Broscosoma">B.</tp:taxon-name-part> <tp:taxon-name-part taxon-name-part-type="species" reg="chaoshan">chaoshan</tp:taxon-name-part></tp:taxon-name></italic> sp. nov., <italic><tp:taxon-name><tp:taxon-name-part taxon-name-part-type="genus" reg="Broscosoma">B.</tp:taxon-name-part> <tp:taxon-name-part taxon-name-part-type="species" reg="jiangyuxini">jiangyuxini</tp:taxon-name-part></tp:taxon-name></italic> sp. nov. and <italic><tp:taxon-name><tp:taxon-name-part taxon-name-part-type="genus" reg="Broscosoma">B.</tp:taxon-name-part> <tp:taxon-name-part taxon-name-part-type="species" reg="zhengyuandongi">zhengyuandongi</tp:taxon-name-part></tp:taxon-name></italic>. See the comparison sections for those species above for discussions of distinguishing features.</p><p>The geographical range of <italic><tp:taxon-name><tp:taxon-name-part taxon-name-part-type="genus" reg="Broscosoma">B.</tp:taxon-name-part> <tp:taxon-name-part taxon-name-part-type="species" reg="zhouhanpingi">zhouhanpingi</tp:taxon-name-part></tp:taxon-name></italic> sp. nov. is also close to those of <italic><tp:taxon-name><tp:taxon-name-part taxon-name-part-type="genus" reg="Broscosoma">B.</tp:taxon-name-part> <tp:taxon-name-part taxon-name-part-type="species" reg="xuhaoi">xuhaoi</tp:taxon-name-part></tp:taxon-name></italic> and <italic><tp:taxon-name><tp:taxon-name-part taxon-name-part-type="genus" reg="Broscosoma">B.</tp:taxon-name-part> <tp:taxon-name-part taxon-name-part-type="species" reg="qiului">qiului</tp:taxon-name-part></tp:taxon-name></italic>; but its members can be readily distinguished from these species by: 1) body short-pyriform (elongate-pyriform in <italic><tp:taxon-name><tp:taxon-name-part taxon-name-part-type="genus" reg="Broscosoma">B.</tp:taxon-name-part> <tp:taxon-name-part taxon-name-part-type="species" reg="xuhaoi">xuhaoi</tp:taxon-name-part></tp:taxon-name></italic>); 2) elytral striae deeply incised (faintly incised in <italic><tp:taxon-name><tp:taxon-name-part taxon-name-part-type="genus" reg="Broscosoma">B.</tp:taxon-name-part> <tp:taxon-name-part taxon-name-part-type="species" reg="xuhaoi">xuhaoi</tp:taxon-name-part></tp:taxon-name></italic>; shallow in <italic><tp:taxon-name><tp:taxon-name-part taxon-name-part-type="genus" reg="Broscosoma">B.</tp:taxon-name-part> <tp:taxon-name-part taxon-name-part-type="species" reg="qiului">qiului</tp:taxon-name-part></tp:taxon-name></italic>); 3) shoulders narrow (wider and slightly swollen in <italic><tp:taxon-name><tp:taxon-name-part taxon-name-part-type="genus" reg="Broscosoma">B.</tp:taxon-name-part> <tp:taxon-name-part taxon-name-part-type="species" reg="qiului">qiului</tp:taxon-name-part></tp:taxon-name></italic>); 4) form of the male aedeagus different.</p></tp:treatment-sec><tp:treatment-sec sec-type="Distribution"><title>Distribution.</title><p>China: only known from the type locality, Chongqing Qijiang National Geological Park in Chongqing City.</p></tp:treatment-sec><tp:treatment-sec sec-type="Biological notes"><title>Biological notes.</title><p>The specimen was collected near moist soil at the base of a cliff.</p></tp:treatment-sec><tp:treatment-sec sec-type="Etymology"><title>Etymology.</title><p>This specific name honors Mr. Han-Ping Zhou (Chongqing City, China), the collector of the holotype of this new species.</p></tp:treatment-sec></tp:taxon-treatment>
